# Supplementary material for: Dissecting the dynamics of virus-derived DNA of dengue virus 2 (DENV-2) in Aedes mosquitoes
Source: PLoS One. 2025 Sep 12;20(9):e0332245. doi: 10.1371/journal.pone.0332245 (PMC12431436; doi:10.1371/journal.pone.0332245)
Supplement: S2 Data — (XLSX) [file pone.0332245.s003.xlsx]

## Sheet: Fig. 2B
Time (min)	Water	1x10[2]	1x10[1]	1x10[0]	1x10[-1]	1x10[-2]	1x10[-3]	1x10[-4]
0	0	0	0	0	0	0	0	0
1	0	0	0	0	0	0	0	0
2	0	0	0	0	0	0	0	0
3	0	0	0	0	0	0	0	0
4	0	0	0	0	0	0	0	0
5	0	0	0	0	0	0	0	0
6	0	0	0	0	0	0	0	0
7	0	0	0	0	0	0	0	0
8	0	0	0	0	0	0	0	0
9	0	0	0	0	0	0	0	0
10	0	0	0	0	0	0	0	0
11	0.00046	0.000662	0.000876	0.00103	0.000853	0.000737	0.000667	0.001229
12	0.001108	0.001746	0.001511	0.001815	0.001717	0.001293	0.001177	0.002025
13	0.001867	0.002578	0.00227	0.002593	0.002513	0.00196	0.001589	0.002835
14	0.002666	0.00359	0.002987	0.003351	0.003146	0.002337	0.002064	0.00369
15	0.003149	0.004396	0.003785	0.004137	0.003697	0.002848	0.002466	0.004638
16	0.00375	0.006573	0.0045	0.004949	0.004248	0.003203	0.002828	0.00532
17	0.004456	0.068132	0.00526	0.005626	0.004998	0.003607	0.003249	0.00606
18	0.005033	0.177705	0.039034	0.006302	0.005457	0.003919	0.003618	0.006863
19	0.005575	0.287467	0.140554	0.006909	0.005837	0.003947	0.003961	0.007595
20	0.006143	0.364789	0.258319	0.025136	0.006482	0.004191	0.004225	0.008321
21	0.006754	0.406901	0.346889	0.117547	0.007137	0.004571	0.004666	0.009119
22	0.007412	0.437673	0.395341	0.236826	0.007724	0.004751	0.004941	0.009837
23	0.007987	0.461176	0.426035	0.334197	0.025633	0.004996	0.005292	0.0106
24	0.008536	0.48201	0.449748	0.388319	0.11387	0.005316	0.005629	0.011311
25	0.009194	0.498871	0.469664	0.420732	0.229046	0.005622	0.006043	0.012072
26	0.009772	0.511945	0.486181	0.444369	0.323965	0.005761	0.006346	0.012783
27	0.010411	0.518728	0.499767	0.46253	0.37605	0.006067	0.00657	0.013524
28	0.011048	0.518977	0.507798	0.478957	0.408202	0.013017	0.006843	0.014358
29	0.011645	0.514041	0.509756	0.490222	0.431915	0.047058	0.007273	0.014976
30	0.012306	0.501413	0.506113	0.497449	0.451534	0.115706	0.007576	0.016012
31	0.01284	0.485549	0.497087	0.499575	0.467835	0.203953	0.007792	0.016652
32	0.01327	0.466092	0.484499	0.493919	0.478522	0.280613	0.008168	0.017349
33	0.013802	0.444985	0.468054	0.484815	0.484634	0.331133	0.008574	0.017982
34	0.014437	0.422707	0.450794	0.46968	0.484256	0.365521	0.008847	0.019055
35	0.014937	0.399598	0.42935	0.453194	0.476992	0.387412	0.009379	0.023659
36	0.015539	0.378558	0.406991	0.43272	0.466041	0.402101	0.017226	0.04098
37	0.016047	0.357464	0.386782	0.41319	0.452677	0.411231	0.048102	0.073477
38	0.016601	0.335956	0.365164	0.391017	0.43525	0.417728	0.101396	0.114136
39	0.017145	0.316577	0.344307	0.369319	0.416246	0.419577	0.169681	0.158714
40	0.01771	0.298652	0.324227	0.34869	0.396435	0.418479	0.232896	0.216834
41	0.018059	0.281683	0.306818	0.327392	0.375412	0.41478	0.281535	0.284044
42	0.018527	0.266586	0.290073	0.30752	0.354352	0.407745	0.32333	0.328504
43	0.019138	0.252911	0.273793	0.289797	0.333581	0.398455	0.35716	0.353978
44	0.019681	0.240922	0.260124	0.272483	0.31405	0.386115	0.375258	0.368528
45	0.02019	0.229977	0.246856	0.258168	0.295081	0.374456	0.383107	0.375189
46	0.020849	0.220043	0.235058	0.244308	0.278294	0.360401	0.385422	0.37787
47	0.021336	0.2103	0.224714	0.231439	0.263271	0.345334	0.381271	0.376499
48	0.021915	0.202737	0.214706	0.220378	0.247817	0.330825	0.37348	0.372432
49	0.022364	0.195545	0.206211	0.210195	0.235213	0.315529	0.364679	0.366226
50	0.022897	0.189052	0.198104	0.20078	0.223039	0.301159	0.352112	0.357033
51	0.02343	0.183239	0.190897	0.193047	0.212328	0.285833	0.340071	0.346852
52	0.024079	0.177634	0.184386	0.185869	0.20208	0.271608	0.326438	0.335914
53	0.024626	0.173061	0.178842	0.178825	0.193435	0.258913	0.313177	0.323444
54	0.025148	0.169317	0.173684	0.173275	0.185764	0.246722	0.299293	0.311577
55	0.025643	0.165438	0.169084	0.168113	0.178594	0.234398	0.285776	0.298542
56	0.026222	0.162062	0.165007	0.163215	0.172072	0.222872	0.272409	0.286046
57	0.026734	0.159142	0.161749	0.159611	0.165982	0.213089	0.259312	0.274398
58	0.027056	0.156744	0.158073	0.155952	0.161037	0.203111	0.247626	0.263442
59	0.027614	0.154099	0.155347	0.152022	0.155975	0.193904	0.23498	0.251766
60	0.02818	0.151831	0.152633	0.149	0.151889	0.185815	0.224111	0.242094
	Time for Turbidity >0.05 (min)
100	17
10	19
1	21
0.1	24
0.01	30
0.001	38
0.0001	37

## Sheet: Fig. 2C
Time (min)	Water	DENV1	DENV2	DENV3	DENV4
0	0	0	0	0	0
1	0	0	0	0	0
2	0	0	0	0	0
3	0	0	0	0	0
4	0	0	0	0	0
5	0	0	0	0	0
6	0	0	0	0	0
7	0	0	0	0	0
8	0	0	0	0	0
9	0	0	0	0	0
10	0	0	0	0	0
11	6.1e-05	-3.8e-05	5.8e-05	-0.0008	-0.000504
12	-8.3e-05	-0.000272	-0.000139	-0.001248	-0.00071
13	6e-06	-0.000234	-5.6e-05	-0.00169	-0.00095
14	0.000214	-0.000217	-8.7e-05	-0.002176	-0.000941
15	0.000415	-0.000191	-0.000103	-0.002569	-0.000873
16	0.00047	1.8e-05	-0.000131	-0.002622	-0.00016
17	0.000446	0.000204	-0.000115	-0.002204	0.000649
18	0.000522	0.000255	-1e-06	-0.001587	0.001488
19	0.000684	0.000361	0.000463	-0.001101	0.002505
20	0.000811	0.000502	0.050577	-0.000687	0.003331
21	0.000887	0.000619	0.162473	-0.000136	0.004017
22	0.001168	0.000647	0.279831	0.000388	0.004955
23	0.001369	0.000663	0.361178	0.000989	0.005654
24	0.001405	0.000858	0.402618	0.001405	0.006332
25	0.001526	0.000853	0.429845	0.001863	0.006972
26	0.001629	0.000971	0.450871	0.00228	0.007797
27	0.001817	0.000895	0.467937	0.002762	0.008609
28	0.001978	0.001036	0.481225	0.003233	0.009375
29	0.002107	0.001176	0.492243	0.003618	0.01008
30	0.002182	0.001202	0.500644	0.004001	0.010801
31	0.00253	0.001287	0.503324	0.004602	0.011493
32	0.002605	0.001404	0.502962	0.004996	0.012199
33	0.002661	0.00158	0.497045	0.005491	0.012839
34	0.002883	0.001629	0.4877	0.006077	0.013465
35	0.003018	0.001817	0.474361	0.00635	0.014298
36	0.003092	0.00191	0.458065	0.006923	0.014831
37	0.003281	0.001913	0.440871	0.007249	0.015657
38	0.003455	0.001894	0.422868	0.007773	0.016323
39	0.003497	0.002025	0.401891	0.008231	0.01697
40	0.003778	0.002153	0.381682	0.008656	0.017736
41	0.003914	0.002294	0.360711	0.009089	0.01839
42	0.003897	0.002527	0.341162	0.009453	0.019023
43	0.004191	0.002533	0.322035	0.009969	0.019629
44	0.004274	0.002593	0.30396	0.010379	0.020329
45	0.004362	0.00271	0.28705	0.010845	0.020956
46	0.004617	0.002818	0.271028	0.011262	0.021535
47	0.004559	0.002913	0.256399	0.011703	0.022149
48	0.004881	0.003054	0.242584	0.012078	0.022755
49	0.004923	0.003239	0.230169	0.01261	0.023469
50	0.005144	0.003197	0.219141	0.013038	0.024142
51	0.005259	0.003314	0.208466	0.013447	0.024815
52	0.005434	0.003353	0.198604	0.01383	0.025455
53	0.005658	0.003393	0.189885	0.014331	0.026182
54	0.00577	0.003476	0.181631	0.014764	0.026809
55	0.005814	0.003538	0.174198	0.01525	0.027282
56	0.005948	0.003632	0.167577	0.015698	0.028196
57	0.006178	0.003853	0.161293	0.016172	0.028703
58	0.00626	0.004017	0.155663	0.01659	0.029336
59	0.006315	0.004134	0.150132	0.017049	0.030003
60	0.006365	0.004172	0.145754	0.017459	0.030583

## Sheet: Fig. 3B
Time (min)	Water	C6/36 Naïve	C6/36 DENV2
0	0	0	0
1	0	0	0
2	0	0	0
3	0	0	0
4	0	0	0
5	0	0	0
6	0	0	0
7	0	0	0
8	0	0	0
9	0	0	0
10	0	0	0
11	0.000343	6.7e-05	0.00056
12	0.000679	-1.4e-05	0.001116
13	0.000951	-8.2e-05	0.00166
14	0.001303	-0.000138	0.002228
15	0.001416	-0.000139	0.00258
16	0.00177	-0.000162	0.002955
17	0.002088	-0.000219	0.003393
18	0.002315	-0.000332	0.003628
19	0.002556	-0.000343	0.004035
20	0.002767	-0.000254	0.004463
21	0.003027	-0.000401	0.004956
22	0.003333	-0.000389	0.00518
23	0.003685	-0.00057	0.005608
24	0.003915	-0.000706	0.005725
25	0.004153	-0.000638	0.006143
26	0.004395	-0.000661	0.006443
27	0.004698	-0.000626	0.006883
28	0.004812	-0.00066	0.007344
29	0.005029	-0.000728	0.00773
30	0.00529	-0.000863	0.00789
31	0.005541	-0.000715	0.008276
32	0.005896	-0.000794	0.008522
33	0.006132	-0.000793	0.008865
34	0.006484	-0.000838	0.009369
35	0.006723	-0.00095	0.009626
36	0.007011	-0.001029	0.009873
37	0.007226	-0.001096	0.010205
38	0.007431	-0.001208	0.010624
39	0.007829	-0.001185	0.010925
40	0.008035	-0.001422	0.011364
41	0.008206	-0.001364	0.011514
42	0.008603	-0.001487	0.012063
43	0.00874	-0.00152	0.017165
44	0.008992	-0.00153	0.045912
45	0.009243	-0.001654	0.105671			Turbidity >0.05
46	0.00962	-0.001755	0.18
47	0.009802	-0.001981	0.241873
48	0.009995	-0.00199	0.287459
49	0.010346	-0.002137	0.32155
50	0.010486	-0.002283	0.343507
51	0.010668	-0.002303	0.358067
52	0.011057	-0.002406	0.368926
53	0.011147	-0.002403	0.376148
54	0.011379	-0.002674	0.379719
55	0.011756	-0.002786	0.37978
56	0.011938	-0.002944	0.375061
57	0.012293	-0.002987	0.368187
58	0.012552	-0.003213	0.358136
59	0.012804	-0.003325	0.345698
60	0.013078	-0.003449	0.332209

## Sheet: Fig. 3C
Time (min)	Water	Uninfected	DENV-1 infected	DENV-2 infected	DENV-3 infected	DENV-4 infected	DENV-2 cDNA
0	0	0	0	0	0	0	0
1	0	0	0	0	0	0	0
2	0	0	0	0	0	0	0
3	0	0	0	0	0	0	0
4	0	0	0	0	0	0	0
5	0	0	0	0	0	0	0
6	0	0	0	0	0	0	0
7	0	0	0	0	0	0	0
8	0	0	0	0	0	0	0
9	0	0	0	0	0	0	0
10	0	0	0	0	0	0	0
11	-0.000401	-0.000546	-0.000578	-0.000416	-0.000538	-0.000696	-0.00052
12	-0.000702	-0.000767	-0.000924	-0.000572	-0.001192	-0.001125	-0.000784
13	-0.000896	-0.001319	-0.001388	-0.000939	-0.001646	-0.001623	-0.001119
14	-0.001119	-0.001484	-0.001659	-0.001186	-0.002012	-0.002122	-0.00166
15	-0.001285	-0.001908	-0.002065	-0.001458	-0.002478	-0.002572	-0.001987
16	-0.001448	-0.00237	-0.002526	-0.001767	-0.002825	-0.00308	-0.002527
17	-0.001899	-0.00274	-0.002809	-0.002097	-0.0031	-0.003483	-0.003074
18	-0.00126	-0.003071	-0.003233	-0.002364	-0.003511	-0.003986	-0.003577
19	-0.001878	-0.00336	-0.003563	-0.002773	-0.003916	-0.004559	-0.004021
20	-0.002303	-0.003626	-0.003794	-0.003082	-0.004311	-0.005121	-0.004578
21	-0.002237	-0.003845	-0.004321	-0.003493	-0.004777	-0.00549	-0.00516
22	-0.002558	-0.00427	-0.004605	-0.003747	-0.005018	-0.00611	-0.005531
23	-0.003101	-0.004471	-0.004955	-0.004103	-0.005396	-0.006687	-0.00604
24	-0.003205	-0.004909	-0.005312	-0.004411	-0.00576	-0.007119	-0.005843
25	-0.003594	-0.005315	-0.005469	-0.004912	-0.006168	-0.007719	0.009674
26	-0.00369	-0.005681	-0.00584	-0.005028	-0.006433	-0.008197	0.06882
27	-0.003861	-0.006007	-0.005978	-0.00523	-0.006859	-0.008723	0.164854
28	-0.00392	-0.006279	-0.006139	-0.005495	-0.007195	-0.009164	0.24919
29	-0.003894	-0.006687	-0.006572	-0.005715	-0.007613	-0.00959	0.29391
30	-0.003761	-0.006948	-0.006772	-0.005946	-0.0081	-0.010196	0.320744
31	-0.003571	-0.00734	-0.006939	-0.006037	-0.008434	-0.010629	0.34079
32	-0.003034	-0.007636	-0.007234	-0.006281	-0.008816	-0.011215	0.356672
33	-0.001864	-0.007928	-0.007448	-0.006524	-0.0092	-0.011567	0.368866
34	-0.00077	-0.008184	-0.007611	-0.006574	-0.009565	-0.011955	0.376237
35	0.000248	-0.008421	-0.007831	-0.006682	-0.009996	-0.012349	0.37562
36	0.001425	-0.008653	-0.007896	-0.006863	-0.010283	-0.012727	0.369614
37	0.002501	-0.008691	-0.008039	-0.006976	-0.010531	-0.013074	0.357165
38	0.00352	-0.008817	-0.008207	-0.006911	-0.010736	-0.013335	0.341273
39	0.004462	-0.00895	-0.008289	-0.006774	-0.01099	-0.013661	0.321533
40	0.005393	-0.008944	-0.008342	-0.006487	-0.011219	-0.013968	0.301116
41	0.006318	-0.008876	-0.0082	-0.005701	-0.011438	-0.014182	0.278828
42	0.00723	-0.008794	-0.008036	-0.004249	-0.011647	-0.014379	0.257064
43	0.008111	-0.008736	-0.007907	-0.002948	-0.011614	-0.014616	0.236208
44	0.009022	-0.008587	-0.006768	-0.001525	-0.011713	-0.014751	0.217221
45	0.00986	-0.008433	-0.006008	-0.000329	-0.011804	-0.015085	0.200083
46	0.010777	-0.008233	-0.004738	0.000944	-0.011624	-0.015218	0.18591
47	0.011721	-0.007768	-0.003225	0.004668	-0.01156	-0.015123	0.173257
48	0.012736	-0.007352	-0.001955	0.02253	-0.011341	-0.015254	0.161621
49	0.013833	-0.006257	-0.000703	0.070476	-0.011199	-0.015473	0.151544			Turbidity >0.05
50	0.019842	-0.004834	0.000635	0.146994	-0.010867	-0.015308	0.142366
51	0.021843	-0.003325	0.002026	0.219586	-0.01056	-0.015212	0.133191
52	0.022734	-0.001785	0.003135	0.265317	-0.010114	-0.014264	0.1272
53	0.023604	-0.00045	0.00426	0.293625	-0.009561	-0.012725	0.121257
54	0.024496	0.000885	0.005622	0.313771	-0.008825	-0.011256	0.116074
55	0.025361	0.002066	0.006815	0.328852	-0.007595	-0.00985	0.111315
56	0.026249	0.003276	0.008059	0.341414	-0.005906	-0.008477	0.107325
57	0.027075	0.004345	0.009276	0.348707	-0.004399	-0.0071	0.103749
58	0.027911	0.005689	0.010493	0.351903	-0.002704	-0.005785	0.100337
59	0.028787	0.006775	0.011592	0.349132	-0.001049	-0.004307	0.097856
60	0.02979	0.008078	0.012763	0.340663	0.000565	-0.003084	0.095692
61	0.03055	0.009214	0.013814	0.327445	0.002047	-0.001789	0.093433
62	0.031327	0.010367	0.01507	0.313055	0.003544	-0.000502	0.091988
63	0.032159	0.01152	0.01608	0.295732	0.005041	0.000898	0.090579
64	0.032964	0.012669	0.017316	0.277869	0.006493	0.002026	0.089545
65	0.033669	0.013818	0.018362	0.261056	0.00798	0.003269	0.088558
66	0.034694	0.015038	0.019574	0.24429	0.009371	0.004525	0.087617
67	0.035527	0.016082	0.020754	0.226556	0.010858	0.005834	0.087072
68	0.036304	0.01724	0.02171	0.21134	0.012233	0.006942	0.086678
69	0.037098	0.018327	0.023004	0.197332	0.013814	0.008178	0.086221
70	0.038035	0.019526	0.024074	0.185214	0.015164	0.009459	0.086048
71	0.038729	0.020676	0.025189	0.174154	0.016703	0.010647	0.085762
72	0.03954	0.021802	0.026341	0.164332	0.018058	0.011748	0.085788
73	0.040444	0.022842	0.027446	0.155465	0.019496	0.013077	0.085947
74	0.041244	0.023932	0.028659	0.147947	0.020861	0.014229	0.086013
75	0.042093	0.025023	0.02974	0.141235	0.022319	0.015419	0.086435
76	0.042826	0.026106	0.030821	0.135842	0.023649	0.016487	0.086714
77	0.043405	0.027113	0.031926	0.131167	0.025092	0.017717	0.087132
78	0.044315	0.028196	0.033046	0.127167	0.026437	0.01883	0.087461
79	0.045192	0.029326	0.034069	0.123532	0.027793	0.020023	0.087876
80	0.045787	0.030455	0.035273	0.120742	0.029225	0.021078	0.088206
81	0.046598	0.031582	0.036213	0.11841	0.03054	0.022447	0.08887
82	0.047497	0.032682	0.03741	0.11638	0.032013	0.023428	0.089393
83	0.048292	0.033748	0.038492	0.114767	0.033448	0.024618	0.089927
84	0.049097	0.034847	0.039638	0.113662	0.034742	0.02586	0.090561
85	0.049797	0.035931	0.040849	0.112811	0.036072	0.026977	0.091136
86	0.050592	0.036917	0.042021	0.112045	0.03748	0.02813	0.091868
87	0.051275	0.037994	0.043118	0.111926	0.038837	0.029189	0.092593
88	0.052202	0.039146	0.044299	0.11175	0.040224	0.030288	0.093397
89	0.052859	0.040154	0.045347	0.11184	0.041526	0.031527	0.094174
90	0.05378	0.041215	0.046387	0.112125	0.04299	0.0326	0.094954

## Sheet: Table 2_qPCR
RT-qPCR			qPCR
Sample Name	DENV_Ct		Sample Name	DENV_Ct
moi_-8	Undetermined		moi_-8	Undetermined
moi_-8	Undetermined		moi_-8	Undetermined
moi_-8	Undetermined		moi_-8	Undetermined
moi_-7	Undetermined		moi_-7	Undetermined
moi_-7	Undetermined		moi_-7	Undetermined
moi_-7	Undetermined		moi_-7	Undetermined
moi_-6	Undetermined		moi_-6	Undetermined
moi_-6	Undetermined		moi_-6	Undetermined
moi_-6	Undetermined		moi_-6	Undetermined
moi_-5	Undetermined		moi_-5	Undetermined
moi_-5	25.0963		moi_-5	Undetermined
moi_-5	21.5058		moi_-5	Undetermined
moi_-4	19.1824		moi_-4	Undetermined
moi_-4	18.2354		moi_-4	Undetermined
moi_-4	20.661		moi_-4	Undetermined
moi_-3	15.7116		moi_-3	37.1563
moi_-3	16.2557		moi_-3	Undetermined
moi_-3	16.9405		moi_-3	34.5077
moi_-2	19.1123		moi_-2	Undetermined
moi_-2	16.6785		moi_-2	35.4718
moi_-2	16.6159		moi_-2	Undetermined
moi_-1	16.3435		moi_-1	Undetermined
moi_-1	16.5438		moi_-1	34.8051
moi_-1	17.6771		moi_-1	36.3767

## Sheet: Table 2_RT-LAMP
Time (min)	Water	1x10[-8]	1x10[-8]	1x10[-8]	1x10[-7]	1x10[-7]	1x10[-7]	1x10[-6]	1x10[-6]	1x10[-6]	1x10[-5]	1x10[-5]	1x10[-5]	1x10[-4]	1x10[-4]	1x10[-4]	1x10[-3]	1x10[-3]	1x10[-3]	1x10[-2]	1x10[-2]	1x10[-2]	1x10[-1]	1x10[-1]	1x10[-1]	DENV2 RNA for PC
0	0	0	0	0	0	0	0	0	0	0	0	0	0	0	0	0	0	0	0	0	0	0	0	0	0	0
1	0	0	0	0	0	0	0	0	0	0	0	0	0	0	0	0	0	0	0	0	0	0	0	0	0	0
2	0	0	0	0	0	0	0	0	0	0	0	0	0	0	0	0	0	0	0	0	0	0	0	0	0	0
3	0	0	0	0	0	0	0	0	0	0	0	0	0	0	0	0	0	0	0	0	0	0	0	0	0	0
4	0	0	0	0	0	0	0	0	0	0	0	0	0	0	0	0	0	0	0	0	0	0	0	0	0	0
5	0	0	0	0	0	0	0	0	0	0	0	0	0	0	0	0	0	0	0	0	0	0	0	0	0	0
6	0	0	0	0	0	0	0	0	0	0	0	0	0	0	0	0	0	0	0	0	0	0	0	0	0	0
7	0	0	0	0	0	0	0	0	0	0	0	0	0	0	0	0	0	0	0	0	0	0	0	0	0	0
8	0	0	0	0	0	0	0	0	0	0	0	0	0	0	0	0	0	0	0	0	0	0	0	0	0	0
9	0	0	0	0	0	0	0	0	0	0	0	0	0	0	0	0	0	0	0	0	0	0	0	0	0	0
10	0	0	0	0	0	0	0	0	0	0	0	0	0	0	0	0	0	0	0	0	0	0	0	0	0	0
11	0.000469	1.1e-05	2.3e-05	0.000145	0.000954	0.0002	0.000174	0.000408	0.000303	0.000462	0.000693	0.001179	0.000725	0.00101	0.000301	0.001115	0.000806	0.000299	0.000477	0.001045	-0.005048	0.001018	0.000566	0.001731	0.001033	0.000473
12	0.001	3e-05	4e-05	7.9e-05	0.001889	0.001141	0.000785	0.000918	-0.001218	0.001266	0.00104	0.001961	0.001164	0.002031	0.000879	0.002084	0.001867	0.001934	0.001945	0.003303	-0.01131	0.003354	0.00212	0.003805	0.001914	0.002334
13	0.001719	-5e-05	6.5e-05	0.000141	0.002861	0.00211	0.001858	0.001452	3.2e-05	0.001966	0.001528	0.00283	0.001751	0.003019	0.001521	0.002925	0.003059	0.0035	0.003539	0.005427	-0.025068	0.005827	0.00384	0.00558	0.002832	0.003741
14	0.002311	-8.4e-05	-1e-05	0.000295	0.003664	0.00281	0.00293	0.001823	0.005068	0.002688	0.001877	0.003441	0.002395	0.003758	0.001951	0.003753	0.004073	0.005129	0.005043	0.007537	-0.038037	0.007501	0.005439	0.006807	0.003424	0.00494
15	0.002809	-4.1e-05	-3.7e-05	0.000248	0.004713	0.003657	0.003946	0.002252	0.00909	0.003229	0.002313	0.003949	0.002868	0.004676	0.00229	0.004489	0.005005	0.006424	0.006315	0.009781	-0.048399	0.009424	0.007045	0.008413	0.004328	0.005988
16	0.003488	-0.000129	1.3e-05	0.000371	0.005431	0.00433	0.005071	0.002699	0.016223	0.004054	0.002565	0.004482	0.003212	0.00553	0.002836	0.005336	0.006	0.007879	0.007779	0.011728	-0.059092	0.01115	0.008469	0.010107	0.00516	0.007188
17	0.004033	-0.00011	0.000194	0.000336	0.006329	0.005126	0.005978	0.003083	0.021986	0.004618	0.003032	0.00516	0.003884	0.00628	0.003363	0.006035	0.007	0.009237	0.009165	0.013691	-0.070178	0.012711	0.009993	0.011512	0.005755	0.008322
18	0.004538	-0.000182	0.000247	0.000411	0.00718	0.005765	0.006919	0.003568	0.026382	0.005096	0.003274	0.005571	0.00454	0.007084	0.003879	0.006727	0.013034	0.011654	0.010673	0.015651	-0.072994	0.01437	0.01289	0.014087	0.030952	0.009152
19	0.005084	-0.000201	6e-05	0.000359	0.008002	0.006424	0.007909	0.003958	0.028239	0.005612	0.003757	0.006325	0.005014	0.008727	0.022658	0.007388	0.096096	0.066634	0.026093	0.026529	-0.003045	0.048628	0.08196	0.076727	0.131227	0.010204
20	0.005656	-9.6e-05	0.000252	0.00056	0.00872	0.007154	0.008824	0.004254	0.024492	0.00615	0.004018	0.006586	0.006009	0.052769	0.117894	0.008334	0.207632	0.168761	0.109713	0.105848	0.087211	0.142722	0.19108	0.185043	0.244557	0.011131
21	0.006155	-9.2e-05	0.000189	0.000561	0.009439	0.007855	0.009567	0.004739	0.019745	0.006534	0.004512	0.015569	0.054825	0.153335	0.230495	0.027604	0.303365	0.267909	0.206709	0.210647	0.158145	0.243742	0.288335	0.286645	0.334727	0.011736
22	0.006627	-0.000134	0.000239	0.000643	0.010243	0.008612	0.010599	0.005231	0.016486	0.007135	0.004783	0.108467	0.160718	0.25522	0.32117	0.104207	0.376716	0.346107	0.287707	0.301283	0.208839	0.326842	0.365006	0.368105	0.393973	0.01204
23	0.007193	-0.000122	9.3e-05	0.000584	0.010914	0.009251	0.011293	0.005672	0.01428	0.007674	0.00528	0.218714	0.265474	0.337241	0.386371	0.205353	0.418547	0.392099	0.334705	0.363478	0.231407	0.377059	0.409621	0.415513	0.430145	0.01277
24	0.007698	-0.000187	0.00022	0.000677	0.011736	0.009714	0.01211	0.005922	0.009609	0.008078	0.005422	0.308369	0.349632	0.38645	0.426054	0.292589	0.447893	0.423226	0.366883	0.4009	0.245026	0.410532	0.438483	0.445275	0.457142	0.019605
25	0.008284	-0.000144	0.00019	0.000784	0.012474	0.010265	0.012848	0.006275	0.007066	0.008398	0.005748	0.38334	0.40056	0.419066	0.454535	0.351917	0.470743	0.447427	0.392477	0.428735	0.254414	0.436394	0.461733	0.469829	0.478097	0.086222
26	0.00879	-0.000139	0.000211	0.000835	0.013107	0.010897	0.013764	0.006597	0.006427	0.008973	0.006028	0.428522	0.433788	0.444021	0.477615	0.388487	0.491588	0.467658	0.412396	0.451831	0.26701	0.457733	0.483288	0.491548	0.49654	0.201814
27	0.009222	-8.9e-05	0.000135	0.000989	0.013911	0.011617	0.014506	0.006924	0.005001	0.00944	0.006315	0.461609	0.458478	0.464831	0.497402	0.415691	0.507231	0.484426	0.429146	0.469774	0.271937	0.474901	0.499344	0.506698	0.510022	0.305589
28	0.009667	-3e-05	0.00022	0.000822	0.014659	0.012116	0.01529	0.007289	0.002809	0.010056	0.006723	0.488194	0.481323	0.482648	0.512624	0.436464	0.517411	0.495182	0.443818	0.481286	0.274113	0.487333	0.511857	0.518742	0.515441	0.358182
29	0.0102	-0.000165	0.000242	0.000957	0.01533	0.012752	0.016165	0.007661	0.000471	0.010355	0.007016	0.508833	0.498945	0.496923	0.524261	0.454298	0.519305	0.50291	0.456202	0.483497	0.26543	0.494625	0.518557	0.522244	0.514271	0.388806
30	0.010652	-9.1e-05	0.000287	0.001013	0.015944	0.013535	0.016905	0.007931	-0.001927	0.01098	0.007443	0.524295	0.512278	0.507805	0.530292	0.466676	0.512839	0.502598	0.46695	0.477135	0.25243	0.494545	0.520076	0.518665	0.504488	0.410437
31	0.011003	-7.9e-05	0.000336	0.001075	0.016645	0.014087	0.017689	0.008189	-0.005439	0.011436	0.007692	0.533392	0.522308	0.512039	0.531983	0.475894	0.50116	0.497089	0.476229	0.463608	0.230716	0.49006	0.515346	0.506249	0.488886	0.42785
32	0.011583	-2.1e-05	0.000333	0.001156	0.017203	0.0146	0.018432	0.00858	-0.008009	0.011792	0.007991	0.532792	0.525006	0.51392	0.526837	0.48011	0.48358	0.48584	0.483244	0.444695	0.206737	0.477921	0.506007	0.487697	0.467773	0.441479
33	0.012042	-8.6e-05	0.000339	0.001182	0.018055	0.015102	0.019225	0.008913	-0.010172	0.012314	0.008351	0.524852	0.523384	0.511894	0.517754	0.479452	0.461308	0.470489	0.488605	0.420447	0.182207	0.462764	0.4912	0.46538	0.444783	0.449581
34	0.012467	-4.3e-05	0.000331	0.00123	0.018744	0.015731	0.020004	0.009184	-0.01356	0.012684	0.00861	0.510446	0.517989	0.506079	0.506463	0.47378	0.436674	0.452062	0.492909	0.394474	0.156624	0.444128	0.473706	0.442033	0.41983	0.454259
35	0.012893	4.7e-05	0.000383	0.001256	0.019341	0.016248	0.020795	0.009676	-0.017127	0.013288	0.008988	0.489684	0.506626	0.496733	0.489423	0.465328	0.412906	0.430513	0.49549	0.368643	0.129466	0.424949	0.453804	0.41665	0.395049	0.455003
36	0.013346	7.4e-05	0.000392	0.001463	0.02003	0.016997	0.021464	0.010016	-0.020114	0.01371	0.009376	0.466811	0.491494	0.483536	0.471819	0.453533	0.387048	0.408486	0.497344	0.342986	0.103944	0.403357	0.433919	0.390848	0.369735	0.448651
37	0.013777	7.9e-05	0.000353	0.001425	0.020674	0.017647	0.02225	0.010324	-0.02314	0.014138	0.009687	0.441832	0.476143	0.469467	0.451	0.437887	0.361909	0.386014	0.496847	0.320301	0.081208	0.382203	0.412847	0.366017	0.344417	0.439328
38	0.014472	-2.5e-05	0.000334	0.001461	0.021317	0.018333	0.02295	0.010816	-0.026966	0.01461	0.009976	0.414796	0.457325	0.45356	0.429651	0.421819	0.339299	0.364738	0.495055	0.297332	0.059964	0.361305	0.391341	0.342984	0.321017	0.425416
39	0.014783	0.00687	0.000447	0.00149	0.022026	0.018811	0.023866	0.011087	-0.031289	0.014999	0.010235	0.387537	0.43737	0.436409	0.408124	0.403502	0.316115	0.343	0.492036	0.276783	0.042116	0.341226	0.371421	0.321882	0.299278	0.41077
40	0.015309	0.043282	0.00042	0.001756	0.022784	0.019385	0.024555	0.011402	-0.035135	0.015398	0.010623	0.360946	0.41676	0.419621	0.386435	0.385706	0.295431	0.324032	0.486352	0.259005	0.02445	0.322949	0.351741	0.301648	0.279401	0.393824
41	0.015802	0.109022	0.000588	0.001675	0.023419	0.019954	0.025261	0.011805	-0.037821	0.015924	0.010934	0.335992	0.395191	0.402067	0.365265	0.36617	0.276204	0.305246	0.481739	0.243979	0.011376	0.304795	0.332256	0.283883	0.261764	0.37597
42	0.016255	0.193481	0.000646	0.001737	0.024137	0.020458	0.026042	0.012082	-0.039764	0.016214	0.011236	0.313493	0.375274	0.383816	0.344877	0.346268	0.258862	0.289375	0.475523	0.229949	-0.000769	0.288747	0.315005	0.268151	0.245722	0.35732
43	0.016654	0.280817	0.000563	0.001721	0.024848	0.020982	0.026754	0.012599	-0.041332	0.016579	0.011415	0.29173	0.353775	0.367286	0.326173	0.328338	0.244171	0.273887	0.469475	0.218161	-0.008063	0.274231	0.299225	0.254151	0.231004	0.339716
44	0.01712	0.345871	0.000495	0.001825	0.025529	0.021615	0.0275	0.012826	-0.043006	0.017093	0.011803	0.272487	0.334578	0.34974	0.307455	0.311814	0.230911	0.259283	0.462545	0.208146	-0.014792	0.260791	0.284751	0.241493	0.21755	0.322651
45	0.017532	0.387384	0.000724	0.001887	0.026144	0.022223	0.028113	0.013242	-0.044742	0.017479	0.012142	0.254035	0.316408	0.334066	0.290686	0.294112	0.217561	0.246778	0.454005	0.199029	-0.019047	0.248424	0.27147	0.230034	0.205936	0.307173
46	0.017951	0.414447	0.000658	0.002058	0.026758	0.022772	0.028955	0.013392	-0.046466	0.017985	0.012444	0.238891	0.299425	0.318366	0.275923	0.278582	0.206657	0.235276	0.445986	0.191765	-0.020724	0.237667	0.259351	0.21976	0.195402	0.291166
47	0.0186	0.430576	0.000762	0.002041	0.027384	0.02323	0.029657	0.013916	-0.047708	0.018411	0.012805	0.224954	0.284383	0.303654	0.262511	0.263569	0.19776	0.224696	0.437957	0.18457	-0.022484	0.228677	0.248089	0.210703	0.185942	0.276444
48	0.019038	0.439013	0.000828	0.002237	0.028131	0.023741	0.030314	0.014212	-0.049521	0.018905	0.013055	0.212917	0.269236	0.289772	0.248788	0.250802	0.188998	0.214761	0.429389	0.178725	-0.022317	0.220277	0.238431	0.203372	0.177852	0.262421
49	0.019457	0.440825	0.00071	0.002252	0.028718	0.024371	0.031061	0.014546	-0.050431	0.019278	0.013212	0.201229	0.256524	0.278328	0.237677	0.238222	0.180538	0.206976	0.42042	0.174501	-0.020774	0.212841	0.229793	0.19642	0.169968	0.250535
50	0.020031	0.44127	0.000801	0.002325	0.029296	0.024782	0.031839	0.015007	-0.051607	0.019672	0.013506	0.191128	0.24444	0.26699	0.227182	0.226617	0.174033	0.199589	0.411128	0.170626	-0.017818	0.205679	0.221537	0.190424	0.163015	0.238839
51	0.020431	0.436296	0.000867	0.002328	0.029882	0.025367	0.032596	0.015264	-0.052506	0.020211	0.013903	0.182282	0.232619	0.256589	0.216841	0.215543	0.168113	0.192256	0.402251	0.167047	-0.013457	0.199815	0.214055	0.185207	0.157571	0.228526
52	0.021099	0.430392	0.000868	0.002323	0.030489	0.025796	0.033262	0.01563	-0.053292	0.020568	0.014076	0.174317	0.22257	0.246631	0.207824	0.206023	0.162967	0.186849	0.394942	0.164401	-0.00848	0.194968	0.207251	0.18057	0.152273	0.219708
53	0.02143	0.42121	0.000917	0.002505	0.031207	0.02644	0.034005	0.015958	-0.053996	0.021099	0.014415	0.167322	0.21441	0.237303	0.200827	0.197262	0.157952	0.182346	0.386293	0.161798	-0.003931	0.189657	0.202114	0.176269	0.147588	0.210742
54	0.021937	0.409575	0.000999	0.002598	0.031869	0.027067	0.034674	0.016178	-0.054975	0.021373	0.014727	0.160823	0.206097	0.228835	0.192195	0.189109	0.153941	0.177398	0.377884	0.159865	0.003049	0.185931	0.196652	0.172848	0.143459	0.202806
55	0.022418	0.397061	0.001052	0.002654	0.032513	0.027546	0.035333	0.016455	-0.056064	0.021904	0.015155	0.15558	0.198096	0.221404	0.185976	0.181939	0.15053	0.173507	0.369562	0.158308	0.008531	0.182324	0.192276	0.170369	0.139929	0.196596
56	0.022884	0.383378	0.00122	0.002736	0.033347	0.028044	0.036214	0.016814	-0.0573	0.022323	0.015356	0.150807	0.191341	0.213983	0.179629	0.175479	0.14701	0.169839	0.362441	0.157194	0.019249	0.179032	0.187914	0.167764	0.136622	0.190204
57	0.023149	0.368396	0.001066	0.002653	0.033819	0.028684	0.036839	0.017173	-0.058851	0.022771	0.015763	0.146056	0.185113	0.20768	0.174308	0.16944	0.144053	0.166796	0.35555	0.156281	0.027225	0.176398	0.18457	0.166286	0.133613	0.184768
58	0.02388	0.353577	0.001135	0.002729	0.034538	0.029221	0.03758	0.01752	-0.060169	0.023045	0.016004	0.142605	0.179254	0.201443	0.169194	0.164047	0.141561	0.163929	0.348259	0.1554	0.03564	0.174027	0.181633	0.164569	0.131035	0.180104
59	0.024327	0.339137	0.001099	0.002754	0.035115	0.029739	0.038202	0.017797	-0.062025	0.023584	0.01633	0.139458	0.174449	0.195825	0.164594	0.158875	0.139572	0.161847	0.341624	0.155068	0.044261	0.171852	0.17846	0.162919	0.128544	0.175574
60	0.024633	0.32487	0.001072	0.002822	0.035808	0.030299	0.038949	0.018162	-0.063293	0.023979	0.016535	0.135978	0.169763	0.191327	0.160726	0.154623	0.137789	0.159744	0.335077	0.154783	0.053486	0.170145	0.175924	0.161473	0.126845	0.171328
61	0.02524	0.309961	0.001201	0.002873	0.036357	0.030826	0.03966	0.018478	-0.064779	0.024357	0.016861	0.133042	0.165282	0.186867	0.156697	0.150227	0.136437	0.15782	0.329417	0.154845	0.063151	0.169204	0.173884	0.160655	0.125007	0.167574
62	0.02576	0.295519	0.001107	0.003033	0.037076	0.031298	0.040414	0.018735	-0.066236	0.024734	0.01712	0.130517	0.161474	0.183439	0.153738	0.146244	0.134751	0.15651	0.322923	0.154774	0.073798	0.168052	0.171812	0.159759	0.123577	0.16419
63	0.026273	0.282709	0.001251	0.003089	0.037576	0.031903	0.041084	0.019044	-0.067759	0.025149	0.017361	0.128425	0.158363	0.179157	0.150747	0.142593	0.133637	0.154974	0.317128	0.155114	0.084328	0.166884	0.170164	0.159267	0.122067	0.161631
64	0.026604	0.270732	0.001245	0.00324	0.038344	0.03245	0.041754	0.019467	-0.069272	0.025672	0.017807	0.126538	0.155447	0.176024	0.147893	0.139611	0.132352	0.153911	0.31197	0.155454	0.09617	0.165891	0.168732	0.158784	0.120938	0.158821
65	0.027099	0.257991	0.001369	0.003406	0.039046	0.033081	0.042583	0.019865	-0.070305	0.026066	0.018053	0.124564	0.152406	0.172971	0.145397	0.136762	0.131548	0.15298	0.30633	0.156128	0.106415	0.165381	0.167186	0.158384	0.119974	0.156393
66	0.027587	0.247723	0.001362	0.003384	0.039613	0.033605	0.043165	0.01999	-0.071428	0.026581	0.018334	0.12322	0.149963	0.169616	0.142736	0.134118	0.13109	0.152015	0.301842	0.156513	0.117171	0.164628	0.166456	0.15851	0.119011	0.154025
67	0.02804	0.236252	0.001367	0.003284	0.040286	0.034123	0.043952	0.020495	-0.073025	0.026979	0.018602	0.122022	0.148071	0.167263	0.140731	0.131891	0.130166	0.151404	0.297358	0.157162	0.128919	0.164414	0.16521	0.158495	0.118311	0.152001
68	0.028569	0.225658	0.001384	0.003419	0.04091	0.034635	0.044667	0.02081	-0.074333	0.027457	0.018933	0.120918	0.146048	0.164788	0.139247	0.129887	0.129603	0.150902	0.292619	0.157573	0.141362	0.164294	0.164595	0.158642	0.117676	0.150392
69	0.029095	0.216492	0.001318	0.00345	0.041413	0.035227	0.045466	0.021119	-0.075749	0.02791	0.019134	0.11986	0.144077	0.162494	0.13734	0.127981	0.129132	0.150587	0.288587	0.15858	0.154613	0.164198	0.163721	0.15896	0.116945	0.148326
70	0.029645	0.207734	0.001362	0.003604	0.042131	0.035814	0.04617	0.021492	-0.077193	0.028332	0.019433	0.119053	0.142153	0.160526	0.135949	0.12594	0.128864	0.150374	0.284538	0.159399	0.167143	0.164308	0.163323	0.159055	0.116461	0.146554
71	0.030059	0.199512	0.001355	0.003546	0.042831	0.036458	0.046925	0.02182	-0.07892	0.028806	0.019648	0.118196	0.140998	0.159192	0.134435	0.124314	0.128683	0.150423	0.280757	0.160224	0.17941	0.164267	0.162689	0.159571	0.116078	0.145446
72	0.030613	0.191933	0.00144	0.003672	0.043523	0.036856	0.047588	0.022255	-0.080706	0.029271	0.019911	0.11772	0.139799	0.157728	0.132968	0.122963	0.128564	0.150133	0.277034	0.161175	0.192581	0.164656	0.162142	0.159949	0.115687	0.144216
73	0.031148	0.18422	0.001409	0.003681	0.044254	0.037484	0.048215	0.022468	-0.082509	0.029629	0.020193	0.116914	0.138468	0.156268	0.131749	0.121567	0.128422	0.150199	0.273905	0.162264	0.204698	0.164899	0.162232	0.160351	0.115275	0.143185
74	0.031549	0.17758	0.001586	0.003768	0.044793	0.038009	0.048924	0.022828	-0.084577	0.030144	0.020443	0.116597	0.137586	0.154678	0.130845	0.12022	0.128458	0.150648	0.270697	0.163447	0.218958	0.165289	0.161942	0.161117	0.115258	0.142702
75	0.031887	0.171533	0.001519	0.003889	0.045513	0.038517	0.049549	0.023144	-0.086992	0.030397	0.020926	0.116218	0.136617	0.153724	0.129929	0.11915	0.128572	0.150922	0.267635	0.164392	0.233444	0.165553	0.16204	0.161429	0.115011	0.142105
76	0.032225	0.164927	0.001556	0.00394	0.04624	0.039065	0.050261	0.023446	-0.089366	0.030837	0.021064	0.115745	0.135694	0.152849	0.12911	0.118174	0.128622	0.151061	0.264814	0.165651	0.240363	0.166002	0.16195	0.161907	0.114785	0.141456
77	0.032883	0.160225	0.001485	0.004002	0.046781	0.039619	0.050934	0.023793	-0.091369	0.031348	0.021346	0.115366	0.134995	0.151391	0.12842	0.117188	0.128837	0.151439	0.26204	0.16679	0.253211	0.166504	0.162035	0.162653	0.114854	0.141003
78	0.033327	0.154914	0.001514	0.004069	0.047482	0.040105	0.051648	0.024184	-0.093221	0.031676	0.021596	0.115284	0.134248	0.150615	0.127474	0.116304	0.128984	0.151735	0.25944	0.167986	0.266261	0.166891	0.162572	0.163286	0.114724	0.140709
79	0.033812	0.15034	0.001606	0.004182	0.048099	0.040571	0.05235	0.024449	-0.094928	0.032183	0.021905	0.115053	0.133775	0.149838	0.127214	0.115633	0.129348	0.152144	0.256774	0.169132	0.279238	0.167679	0.162724	0.164116	0.114736	0.140719
80	0.03427	0.146158	0.001608	0.004207	0.048597	0.041008	0.053066	0.024916	-0.09608	0.03257	0.02216	0.114774	0.133212	0.148877	0.126731	0.115022	0.129451	0.152467	0.254763	0.170517	0.292405	0.168323	0.163018	0.1649	0.114815	0.14059
81	0.034865	0.14221	0.001585	0.004325	0.049383	0.041692	0.053684	0.025296	-0.096767	0.032989	0.022544	0.114733	0.132874	0.148284	0.126215	0.114079	0.129762	0.153047	0.252416	0.171601	0.305866	0.169021	0.163232	0.165669	0.114816	0.140732
82	0.035209	0.138723	0.001742	0.004331	0.050121	0.042009	0.054362	0.025637	-0.096731	0.033363	0.022888	0.114791	0.132713	0.147696	0.125901	0.113504	0.130212	0.153517	0.250869	0.173062	0.318991	0.169692	0.163772	0.166375	0.114918	0.14105
83	0.035698	0.135593	0.001751	0.00434	0.05068	0.042653	0.055105	0.025977	-0.096031	0.033803	0.023148	0.114754	0.132462	0.147057	0.125639	0.113072	0.130479	0.153978	0.248974	0.174214	0.33221	0.17045	0.164162	0.167598	0.115	0.141136
84	0.036046	0.132391	0.001948	0.00445	0.051307	0.043196	0.055864	0.026299	-0.095244	0.03426	0.023496	0.114761	0.132163	0.147089	0.125455	0.112677	0.130847	0.154688	0.247309	0.175569	0.345253	0.171246	0.164539	0.168098	0.115111	0.141632
85	0.03666	0.129685	0.001893	0.004542	0.05196	0.043675	0.056621	0.026677	-0.094449	0.034618	0.023747	0.114865	0.131917	0.146399	0.125025	0.11229	0.131048	0.1553	0.245629	0.17705	0.358703	0.171894	0.165152	0.169021	0.115348	0.141839
86	0.036973	0.126855	0.00183	0.004562	0.052622	0.044244	0.057294	0.027011	-0.093414	0.034959	0.024122	0.11483	0.131795	0.146078	0.124887	0.112118	0.131743	0.155673	0.244104	0.178253	0.371307	0.172823	0.1655	0.170065	0.115403	0.142344
87	0.037597	0.124592	0.001736	0.004641	0.053219	0.04485	0.058005	0.027384	-0.092316	0.035569	0.024372	0.114743	0.131545	0.145884	0.124582	0.111773	0.131986	0.156438	0.242582	0.179514	0.388666	0.173796	0.165901	0.171047	0.115651	0.142778
88	0.037913	0.122515	0.001777	0.004754	0.05394	0.045194	0.05868	0.027706	-0.090446	0.035964	0.024525	0.115035	0.131479	0.145596	0.124664	0.111646	0.132671	0.157203	0.241264	0.18097	0.399334	0.174567	0.166714	0.172159	0.116005	0.143599
89	0.038465	0.120792	0.001965	0.004821	0.054529	0.045877	0.059557	0.028135	-0.0879	0.036383	0.024744	0.1151	0.131538	0.145495	0.124526	0.111342	0.132963	0.157903	0.239596	0.182464	0.412878	0.175522	0.167182	0.17309	0.116204	0.143895
90	0.038955	0.118889	0.001978	0.004861	0.055238	0.046399	0.060188	0.028565	-0.085273	0.036629	0.024919	0.115297	0.131419	0.145263	0.124347	0.111355	0.133331	0.15871	0.238747	0.183978	0.426353	0.176372	0.167916	0.174019	0.116697	0.144747
Time	Water	1x10[-8]	1x10[-8]	1x10[-8]	1x10[-7]	1x10[-7]	1x10[-7]	1x10[-6]	1x10[-6]	1x10[-6]	1x10[-5]	1x10[-5]	1x10[-5]	1x10[-4]	1x10[-4]	1x10[-4]	1x10[-3]	1x10[-3]	1x10[-3]	1x10[-2]	1x10[-2]	1x10[-2]	1x10[-1]	1x10[-1]	1x10[-1]	DENV2 RNA for PC
0	0	0	0	0	0	0	0	0	0	0	0	0	0	0	0	0	0	0	0	0	0	0	0	0	0	0
1	0	0	0	0	0	0	0	0	0	0	0	0	0	0	0	0	0	0	0	0	0	0	0	0	0	0
2	0	0	0	0	0	0	0	0	0	0	0	0	0	0	0	0	0	0	0	0	0	0	0	0	0	0
3	0	0	0	0	0	0	0	0	0	0	0	0	0	0	0	0	0	0	0	0	0	0	0	0	0	0
4	0	0	0	0	0	0	0	0	0	0	0	0	0	0	0	0	0	0	0	0	0	0	0	0	0	0
5	0	0	0	0	0	0	0	0	0	0	0	0	0	0	0	0	0	0	0	0	0	0	0	0	0	0
6	0	0	0	0	0	0	0	0	0	0	0	0	0	0	0	0	0	0	0	0	0	0	0	0	0	0
7	0	0	0	0	0	0	0	0	0	0	0	0	0	0	0	0	0	0	0	0	0	0	0	0	0	0
8	0	0	0	0	0	0	0	0	0	0	0	0	0	0	0	0	0	0	0	0	0	0	0	0	0	0
9	0	0	0	0	0	0	0	0	0	0	0	0	0	0	0	0	0	0	0	0	0	0	0	0	0	0
10	0	0	0	0	0	0	0	0	0	0	0	0	0	0	0	0	0	0	0	0	0	0	0	0	0	0
11	0.001163	-9.4e-05	0.000317	0.000544	0.000106	0.0004	0.000453	0.000562	0.000948	0.001251	0.000222	0.000576	0.000559	0.000644	0.000692	0.000428	0.000203	-0.000571	8.9e-05	0.000317	0.000708	0.000433	-0.000287	0.000506	0.000621	-9.9e-05
12	0.002168	-0.00013	0.000646	0.001036	0.000241	0.000736	0.000794	0.00089	0.001873	0.002527	0.000541	0.001169	0.000944	0.001226	0.001714	0.001088	0.0015	0.000694	0.002146	0.002355	0.002549	0.002522	0.000851	0.002246	0.001957	0.000962
13	0.003056	5e-05	0.000988	0.001552	0.000193	0.001256	0.001196	0.001423	0.002503	0.003857	0.000848	0.001503	0.001219	0.001812	0.0026	0.001744	0.002749	0.00209	0.004099	0.004302	0.00455	0.004754	0.005478	0.004145	0.003108	0.002104
14	0.00374	0.000353	0.001182	0.00191	0.00041	0.001544	0.001643	0.001933	0.003264	0.004923	0.000844	0.001832	0.001629	0.002331	0.003418	0.002312	0.003912	0.003593	0.006102	0.006327	0.006355	0.006867	0.007504	0.005992	0.00422	0.003285
15	0.00462	0.000587	0.001491	0.002316	0.000458	0.002012	0.002055	0.002433	0.003933	0.006132	0.000889	0.002337	0.001982	0.002835	0.004285	0.002866	0.00496	0.004759	0.007926	0.008195	0.008099	0.008931	0.009529	0.007831	0.005327	0.004347
16	0.005489	0.000744	0.001825	0.002785	0.000523	0.002545	0.002321	0.002721	0.004406	0.007	0.001118	0.00265	0.002128	0.003257	0.004802	0.003325	0.00609	0.00614	0.009671	0.009908	0.009722	0.010492	0.011313	0.009342	0.006302	0.00557
17	0.006218	0.000762	0.002114	0.003162	0.000522	0.002928	0.002707	0.003177	0.005034	0.008211	0.00118	0.003	0.002565	0.00375	0.005629	0.003803	0.009417	0.007636	0.011413	0.011668	0.011497	0.012733	0.013298	0.011114	0.011159	0.006686
18	0.006954	0.001127	0.002404	0.003386	0.000523	0.003386	0.003027	0.003749	0.005679	0.009102	0.001323	0.003474	0.002775	0.004337	0.007352	0.004246	0.085409	0.053231	0.054154	0.016004	0.042917	0.057644	0.02915	0.057719	0.091902	0.007725
19	0.007604	0.001492	0.00283	0.003898	0.000703	0.003712	0.003324	0.004098	0.006175	0.010001	0.001427	0.003798	0.003401	0.051788	0.069904	0.004607	0.197719	0.156605	0.158449	0.077695	0.142557	0.158332	0.12002	0.164118	0.204558	0.008879
20	0.008286	0.001442	0.002996	0.004345	0.000823	0.004064	0.003764	0.004438	0.006654	0.010976	0.001548	0.004227	0.061005	0.159628	0.178871	0.005463	0.298084	0.261965	0.255796	0.179378	0.249289	0.260205	0.22819	0.272355	0.30337	0.00989
21	0.009168	0.001644	0.003417	0.004741	0.000899	0.004442	0.003938	0.005048	0.007163	0.01205	0.001623	0.004942	0.171794	0.266639	0.280948	0.011434	0.376274	0.345468	0.335158	0.276116	0.335279	0.341211	0.316987	0.357017	0.376842	0.011613
22	0.009728	0.002055	0.003735	0.005114	0.000995	0.004688	0.004467	0.005171	0.007499	0.012996	0.001706	0.055688	0.277363	0.351763	0.36102	0.039024	0.420767	0.395607	0.381207	0.346701	0.387715	0.392051	0.375212	0.40872	0.419541	0.048635
23	0.010342	0.002189	0.003957	0.005468	0.001126	0.00518	0.004808	0.005482	0.007894	0.013873	0.001702	0.162403	0.360793	0.403542	0.408177	0.10797	0.452194	0.429448	0.413971	0.389021	0.422944	0.425253	0.41074	0.441139	0.449025	0.146772
24	0.011174	0.002238	0.004215	0.005701	0.001192	0.005525	0.005227	0.005893	0.008458	0.014758	0.001817	0.266687	0.410944	0.437075	0.440245	0.200294	0.477781	0.45464	0.43992	0.419054	0.448478	0.451269	0.438688	0.467311	0.473253	0.26017
25	0.011857	0.002472	0.004421	0.006111	0.001353	0.005769	0.005681	0.006283	0.008884	0.015544	0.00191	0.348854	0.444898	0.464368	0.466957	0.278045	0.500385	0.478016	0.462711	0.443505	0.470946	0.474662	0.460325	0.490789	0.492093	0.329354
26	0.012425	0.002799	0.004768	0.006526	0.001278	0.006137	0.005903	0.006494	0.009281	0.016604	0.001887	0.39819	0.47139	0.486019	0.488254	0.32658	0.517238	0.495576	0.480092	0.462531	0.489306	0.491599	0.480427	0.508919	0.506606	0.36589
27	0.013076	0.003032	0.004906	0.006764	0.001513	0.006464	0.006098	0.006839	0.009789	0.017324	0.001961	0.430557	0.493509	0.505725	0.505763	0.35828	0.528382	0.509249	0.496124	0.478668	0.504685	0.506467	0.495121	0.519551	0.512732	0.389571
28	0.013782	0.003205	0.005208	0.007207	0.001504	0.006828	0.006575	0.007302	0.010138	0.01824	0.001976	0.454677	0.512536	0.52008	0.519986	0.383763	0.530773	0.516396	0.509958	0.487143	0.512421	0.513261	0.504954	0.52336	0.512203	0.409204
29	0.014397	0.00333	0.00537	0.007529	0.001664	0.007156	0.006722	0.007635	0.010497	0.019109	0.001962	0.475394	0.52718	0.53028	0.525519	0.402307	0.523423	0.518152	0.52093	0.486607	0.515028	0.512484	0.511981	0.5171	0.503394	0.42529
30	0.014951	0.003495	0.00566	0.007766	0.001712	0.007463	0.006975	0.007917	0.010883	0.019841	0.00191	0.490907	0.536431	0.53497	0.527079	0.415595	0.510488	0.512532	0.53042	0.480238	0.510794	0.505366	0.511541	0.505669	0.489601	0.438271
31	0.015389	0.003613	0.005813	0.008107	0.001816	0.007692	0.007292	0.008245	0.011283	0.020633	0.001975	0.502132	0.539676	0.534551	0.523565	0.425872	0.493797	0.501303	0.535461	0.465015	0.500883	0.490737	0.506268	0.484848	0.468857	0.447544
32	0.016185	0.003754	0.006119	0.008414	0.001836	0.008022	0.007603	0.008601	0.011717	0.02155	0.001961	0.50735	0.53653	0.529729	0.517595	0.431985	0.472659	0.484203	0.538177	0.445788	0.486041	0.471287	0.494537	0.461028	0.4447	0.452579
33	0.016924	0.004049	0.00627	0.008848	0.001968	0.008405	0.007893	0.009012	0.011984	0.022247	0.001859	0.505503	0.527248	0.521225	0.502319	0.434476	0.448022	0.463892	0.537619	0.423796	0.466649	0.448436	0.478663	0.435046	0.419827	0.451665
34	0.017355	0.004399	0.006387	0.009175	0.002128	0.008888	0.008177	0.009236	0.012423	0.023025	0.001934	0.495454	0.510938	0.506769	0.485036	0.433578	0.421589	0.442168	0.534625	0.398419	0.446252	0.424441	0.461492	0.409106	0.393478	0.445603
35	0.018081	0.004501	0.006781	0.009398	0.002137	0.009087	0.008426	0.009702	0.012775	0.023831	0.002078	0.479956	0.494507	0.490676	0.465036	0.428379	0.394497	0.419488	0.52919	0.374611	0.423102	0.39883	0.441016	0.382641	0.36836	0.434769
36	0.018589	0.004713	0.006887	0.009707	0.002287	0.009424	0.008685	0.010141	0.013079	0.024766	0.001966	0.460131	0.472318	0.472276	0.443777	0.419255	0.369772	0.39559	0.520249	0.350159	0.400566	0.375063	0.420929	0.358737	0.344397	0.420404
37	0.019188	0.004947	0.007113	0.010038	0.002363	0.00961	0.008976	0.01043	0.013473	0.025429	0.001913	0.437869	0.45158	0.452777	0.421882	0.408119	0.34599	0.373003	0.510334	0.327606	0.377546	0.351954	0.400151	0.335342	0.319533	0.403598
38	0.019851	0.005103	0.007375	0.010369	0.002496	0.009901	0.009258	0.010821	0.013946	0.026309	0.00193	0.413367	0.428304	0.429677	0.398332	0.395382	0.322713	0.350448	0.49865	0.306619	0.35724	0.331214	0.380154	0.314193	0.298785	0.38544
39	0.020366	0.005229	0.007678	0.010701	0.002477	0.010288	0.009716	0.011154	0.014262	0.027081	0.001926	0.388644	0.403633	0.409336	0.376003	0.381156	0.300834	0.32918	0.487547	0.286173	0.337133	0.311214	0.359484	0.294441	0.277921	0.366361
40	0.020895	0.00561	0.007848	0.010934	0.002713	0.010656	0.010064	0.011542	0.014688	0.027891	0.001961	0.362811	0.380138	0.386863	0.354248	0.366039	0.281386	0.309469	0.475578	0.269407	0.317907	0.293738	0.341962	0.276067	0.259937	0.346498
41	0.021538	0.005921	0.007918	0.011307	0.002845	0.010804	0.010331	0.011854	0.015095	0.028694	0.001948	0.339951	0.358223	0.365473	0.332716	0.349055	0.263876	0.292143	0.462869	0.253812	0.30119	0.278022	0.324551	0.260088	0.243677	0.328069
42	0.022097	0.005924	0.008276	0.011537	0.002901	0.01125	0.01056	0.012211	0.015525	0.029522	0.001914	0.316653	0.335444	0.344373	0.313556	0.332651	0.248428	0.27604	0.449758	0.24014	0.286181	0.263005	0.309304	0.246572	0.230262	0.310563
43	0.02276	0.006234	0.00839	0.011942	0.002987	0.011649	0.010959	0.012557	0.015793	0.030378	0.001783	0.295092	0.316023	0.326332	0.295641	0.31642	0.234756	0.261636	0.436253	0.227412	0.272085	0.250602	0.294957	0.234745	0.217588	0.293113
44	0.023367	0.006468	0.008609	0.012227	0.003052	0.011836	0.011389	0.012906	0.016146	0.03129	0.001838	0.274591	0.297185	0.308279	0.27955	0.300305	0.222515	0.247726	0.423724	0.217946	0.259219	0.239734	0.281961	0.223521	0.206417	0.277397
45	0.023873	0.006609	0.008912	0.012573	0.003156	0.012186	0.011655	0.013263	0.016622	0.031992	0.001873	0.256978	0.279939	0.290843	0.265295	0.284858	0.211957	0.236171	0.410317	0.208533	0.248093	0.229856	0.270598	0.213522	0.196077	0.262352
46	0.024369	0.006852	0.009213	0.012821	0.003222	0.012565	0.01199	0.013607	0.01698	0.032739	0.001811	0.239881	0.264181	0.275855	0.251223	0.268888	0.20207	0.225479	0.39866	0.200859	0.238426	0.221192	0.259858	0.205854	0.187109	0.248061
47	0.024904	0.007008	0.009392	0.013385	0.003383	0.012848	0.012345	0.013904	0.017372	0.033575	0.00168	0.225983	0.249014	0.261774	0.238915	0.254979	0.193686	0.21542	0.386119	0.194283	0.229451	0.213628	0.250403	0.198407	0.179935	0.235741
48	0.025558	0.007266	0.009603	0.013638	0.003439	0.013353	0.012737	0.014383	0.017672	0.03425	0.001843	0.212071	0.236236	0.249252	0.227679	0.241438	0.186621	0.207469	0.37428	0.188556	0.221915	0.207465	0.242058	0.192462	0.172934	0.223949
49	0.026124	0.007422	0.009813	0.013951	0.003544	0.013653	0.012964	0.01469	0.018025	0.035068	0.001879	0.20033	0.224882	0.238227	0.217824	0.229307	0.179484	0.200009	0.362936	0.183522	0.21499	0.201992	0.234201	0.186208	0.166505	0.21343
50	0.026607	0.00778	0.010176	0.014265	0.003666	0.013974	0.013356	0.014935	0.018376	0.035886	0.001835	0.189739	0.213844	0.226888	0.208807	0.217596	0.173815	0.193245	0.351706	0.179041	0.208956	0.197052	0.227459	0.181566	0.161497	0.204312
51	0.027264	0.008052	0.010285	0.014629	0.003789	0.014222	0.013524	0.015303	0.018564	0.036627	0.001851	0.180337	0.203898	0.217428	0.200315	0.207226	0.168788	0.187084	0.342128	0.175422	0.203395	0.192385	0.221808	0.177618	0.157237	0.196294
52	0.027697	0.008132	0.010568	0.014901	0.003781	0.014518	0.013878	0.01566	0.018913	0.037275	0.001603	0.171707	0.195022	0.207979	0.193417	0.197212	0.164123	0.182191	0.332545	0.172459	0.198404	0.189272	0.216746	0.17424	0.153298	0.188691
53	0.028264	0.008334	0.010774	0.016124	0.003997	0.015019	0.014081	0.015899	0.019386	0.038107	0.001727	0.163845	0.186792	0.200025	0.187119	0.188368	0.160181	0.177621	0.323652	0.170014	0.194598	0.185895	0.212352	0.171269	0.149762	0.182443
54	0.028743	0.008529	0.011005	0.024319	0.004175	0.015369	0.014511	0.0164	0.019659	0.038789	0.001772	0.157204	0.179876	0.193225	0.180916	0.179924	0.156554	0.17344	0.314683	0.168043	0.190842	0.183209	0.208101	0.168643	0.146224	0.176645
55	0.029254	0.008795	0.011218	0.057878	0.004279	0.015647	0.014828	0.016702	0.020101	0.039601	0.0017	0.150763	0.173518	0.186712	0.175527	0.172633	0.153988	0.169988	0.306355	0.166178	0.187812	0.181104	0.204858	0.16626	0.14386	0.171352
56	0.029793	0.009051	0.01148	0.122693	0.004477	0.016073	0.014982	0.017085	0.020368	0.040342	0.001667	0.145842	0.167517	0.180583	0.170937	0.166089	0.151231	0.166811	0.299776	0.164961	0.184931	0.179435	0.201785	0.164717	0.141388	0.166372
57	0.030413	0.009154	0.011691	0.207311	0.004741	0.01636	0.015487	0.017453	0.020676	0.041045	0.001546	0.140894	0.162101	0.174791	0.166724	0.159488	0.148908	0.16412	0.29298	0.163886	0.182995	0.17794	0.198915	0.163419	0.139865	0.16208
58	0.030918	0.009435	0.012025	0.287101	0.004864	0.01658	0.015811	0.0178	0.02103	0.041805	0.001601	0.137215	0.157485	0.170379	0.162901	0.153436	0.146939	0.162068	0.286512	0.163253	0.181384	0.17667	0.19654	0.161773	0.138093	0.158102
59	0.031482	0.009653	0.01219	0.348139	0.005024	0.017039	0.016109	0.018084	0.021296	0.042508	0.001607	0.132977	0.15298	0.165813	0.159942	0.148086	0.145351	0.159724	0.280712	0.162604	0.179927	0.176008	0.194686	0.161128	0.136692	0.154845
60	0.032103	0.010057	0.012307	0.386557	0.005024	0.017343	0.016413	0.018358	0.021731	0.043093	0.001623	0.129514	0.149349	0.161708	0.156322	0.143601	0.143998	0.157968	0.274621	0.162394	0.178628	0.175151	0.193079	0.160544	0.135258	0.152265
Time	Water	1x10[-8]	1x10[-8]	1x10[-8]	1x10[-7]	1x10[-7]	1x10[-7]	1x10[-6]	1x10[-6]	1x10[-6]	1x10[-5]	1x10[-5]	1x10[-5]	1x10[-4]	1x10[-4]	1x10[-4]	1x10[-3]	1x10[-3]	1x10[-3]	1x10[-2]	1x10[-2]	1x10[-2]	1x10[-1]	1x10[-1]	1x10[-1]	DENV2 RNA for PC
0	0	0	0	0	0	0	0	0	0	0	0	0	0	0	0	0	0	0	0	0	0	0	0	0	0	0
1	0	0	0	0	0	0	0	0	0	0	0	0	0	0	0	0	0	0	0	0	0	0	0	0	0	0
2	0	0	0	0	0	0	0	0	0	0	0	0	0	0	0	0	0	0	0	0	0	0	0	0	0	0
3	0	0	0	0	0	0	0	0	0	0	0	0	0	0	0	0	0	0	0	0	0	0	0	0	0	0
4	0	0	0	0	0	0	0	0	0	0	0	0	0	0	0	0	0	0	0	0	0	0	0	0	0	0
5	0	0	0	0	0	0	0	0	0	0	0	0	0	0	0	0	0	0	0	0	0	0	0	0	0	0
6	0	0	0	0	0	0	0	0	0	0	0	0	0	0	0	0	0	0	0	0	0	0	0	0	0	0
7	0	0	0	0	0	0	0	0	0	0	0	0	0	0	0	0	0	0	0	0	0	0	0	0	0	0
8	0	0	0	0	0	0	0	0	0	0	0	0	0	0	0	0	0	0	0	0	0	0	0	0	0	0
9	0	0	0	0	0	0	0	0	0	0	0	0	0	0	0	0	0	0	0	0	0	0	0	0	0	0
10	0	0	0	0	0	0	0	0	0	0	0	0	0	0	0	0	0	0	0	0	0	0	0	0	0	0
11	-0.000388	-2.9e-05	-0.000113	-0.000288	-0.00031	-0.000284	-0.000183	6.1e-05	-0.000102	-0.00028	-0.000167	-0.000454	-0.000594	-0.000212	-0.00029	-0.00011	-0.000204	-0.00033	-0.000407	-0.000543	-0.000685	-0.000429	-0.00025	-0.000264	-0.000233	-0.0001
12	-0.000468	-9.6e-05	-3e-05	-0.000206	-0.000291	-0.000284	-9.6e-05	9.1e-05	4e-05	-0.000521	-0.000348	-0.000629	-0.0007	-0.000432	-0.000422	-0.000191	5.7e-05	1e-06	-0.00045	-0.000477	-0.000883	-0.000383	-0.000175	0.000569	-0.000109	-0.000188
13	-0.000457	-0.00011	-4.6e-05	-0.000231	-0.000317	-0.000134	-2.8e-05	0.000388	0.000329	-0.000649	-0.000263	-0.000768	-0.000868	-0.000498	-0.000303	2.5e-05	0.001469	0.001288	-0.000123	0.00101	-0.00044	0.00025	0.00056	0.00281	0.000619	-0.000212
14	2.9e-05	1.1e-05	-7.1e-05	0.000238	0.000284	0.000571	0.000467	0.000958	0.001512	-0.000501	-0.000444	-0.000778	-5.5e-05	0.000398	-7.9e-05	0.000571	0.002729	0.002782	0.001301	0.003198	0.000966	0.002248	0.002862	0.005062	0.001801	0.000513
15	0.000876	-3.5e-05	6.5e-05	0.001115	0.001133	0.001712	0.001084	0.001764	0.002448	-0.000186	-2.7e-05	-0.000692	0.001636	0.001601	0.000836	0.001222	0.00407	0.004552	0.003123	0.005388	0.003154	0.004332	0.005042	0.007188	0.002885	0.001748
16	0.001831	3.9e-05	-2.3e-05	0.001926	0.002249	0.002586	0.001739	0.002698	0.003383	0.00057	0.000498	0.000414	0.003049	0.002888	0.002079	0.001936	0.00555	0.005881	0.004975	0.007464	0.005292	0.006278	0.007197	0.009264	0.003754	0.002974
17	0.002644	0.000119	0.000149	0.002672	0.003089	0.003549	0.002336	0.003499	0.004234	0.001414	0.000905	0.001568	0.004321	0.003978	0.00321	0.002563	0.007041	0.007506	0.006807	0.0097	0.007865	0.008379	0.009481	0.011261	0.005708	0.004154
18	0.00335	0.000139	0.000249	0.003502	0.004091	0.004578	0.002894	0.004256	0.005216	0.00215	0.001411	0.002658	0.005904	0.005159	0.004405	0.003163	0.051967	0.027397	0.024533	0.032581	0.053792	0.025265	0.011515	0.032835	0.068011	0.005328
19	0.004191	0.000147	0.000366	0.004234	0.005093	0.005456	0.003415	0.005024	0.006037	0.002757	0.001849	0.003771	0.009393	0.024118	0.04992	0.004767	0.155884	0.118367	0.117847	0.129519	0.162731	0.119319	0.043172	0.131606	0.176911	0.006313
20	0.004964	0.000268	0.000413	0.004947	0.006037	0.006355	0.004006	0.005861	0.006814	0.003261	0.002188	0.004826	0.086692	0.121526	0.156052	0.069687	0.262846	0.227486	0.222766	0.240229	0.273742	0.231854	0.13423	0.246083	0.280924	0.007344
21	0.005689	0.000217	0.000468	0.00567	0.00703	0.007195	0.004541	0.006612	0.007692	0.003932	0.002743	0.005963	0.196673	0.236162	0.266517	0.178828	0.347153	0.316685	0.308289	0.328804	0.362696	0.324282	0.235501	0.337923	0.360707	0.012011
22	0.006399	0.000274	0.000497	0.006397	0.007831	0.008119	0.005137	0.007306	0.008592	0.004582	0.003142	0.040062	0.292988	0.328311	0.352663	0.281109	0.39854	0.374317	0.360988	0.389077	0.416202	0.385149	0.315602	0.397774	0.406383	0.07799
23	0.007178	0.000263	0.000471	0.007078	0.008614	0.008941	0.005704	0.007841	0.009308	0.005103	0.00349	0.143289	0.371737	0.388511	0.404575	0.362004	0.432343	0.411326	0.395292	0.425195	0.45102	0.422834	0.363166	0.43459	0.437922	0.190049
24	0.007755	0.000413	0.000785	0.007833	0.009522	0.009858	0.006205	0.008766	0.010064	0.005794	0.003957	0.254762	0.420131	0.426981	0.438627	0.411717	0.458328	0.438762	0.422488	0.454385	0.479083	0.45138	0.39439	0.462083	0.46286	0.296449
25	0.00844	0.000431	0.000788	0.008509	0.010523	0.010853	0.006765	0.009342	0.010872	0.006315	0.004227	0.342413	0.453774	0.45465	0.465	0.445946	0.480919	0.462436	0.444472	0.478248	0.502043	0.475238	0.4187	0.48534	0.484635	0.355177
26	0.009068	0.000544	0.000843	0.009133	0.011287	0.011686	0.007191	0.009978	0.011633	0.006882	0.004773	0.396753	0.481146	0.476828	0.486402	0.472546	0.501747	0.481075	0.46362	0.497387	0.523649	0.494773	0.438821	0.50421	0.500388	0.389355
27	0.009658	0.000462	0.00081	0.009838	0.012147	0.012604	0.007777	0.010791	0.012411	0.007582	0.005112	0.432551	0.503609	0.495416	0.504576	0.495842	0.512473	0.49733	0.47948	0.509995	0.538684	0.509333	0.455008	0.51702	0.509193	0.413582
28	0.010396	0.000565	0.000875	0.010607	0.012902	0.013304	0.008252	0.011266	0.013162	0.008124	0.00552	0.458579	0.522228	0.510594	0.518458	0.514421	0.519523	0.507872	0.493279	0.514307	0.544994	0.518039	0.468327	0.521141	0.51303	0.432497
29	0.011116	0.000459	0.000992	0.011297	0.013722	0.014238	0.008838	0.011836	0.01398	0.008592	0.0058	0.480481	0.53624	0.522335	0.525803	0.527395	0.515949	0.510101	0.504839	0.508042	0.545552	0.517137	0.475014	0.516945	0.507523	0.449734
30	0.011572	0.00078	0.001081	0.012001	0.014496	0.015117	0.009378	0.012638	0.014797	0.009067	0.006218	0.498946	0.544823	0.527984	0.525739	0.533979	0.505698	0.506236	0.514641	0.493843	0.534264	0.50966	0.477199	0.502837	0.494052	0.461781
31	0.012216	0.003507	0.001031	0.01257	0.015499	0.015983	0.009893	0.013363	0.015387	0.009618	0.006625	0.512035	0.544395	0.526714	0.519015	0.537042	0.488305	0.49577	0.519683	0.473555	0.517321	0.495246	0.474498	0.483309	0.476415	0.468455
32	0.012938	0.019408	0.001175	0.013401	0.016215	0.016703	0.010402	0.014156	0.016082	0.010127	0.006925	0.519096	0.536552	0.519959	0.508691	0.532427	0.465844	0.480064	0.523876	0.449901	0.496274	0.477717	0.467507	0.458507	0.453231	0.468302
33	0.013541	0.050838	0.001185	0.013932	0.017027	0.01754	0.011069	0.014705	0.016843	0.010695	0.007244	0.51852	0.520924	0.507107	0.490638	0.522592	0.442467	0.461429	0.522558	0.423267	0.475743	0.453578	0.453922	0.42988	0.428525	0.461531
34	0.014101	0.093308	0.001251	0.014645	0.017896	0.018384	0.011476	0.015347	0.017534	0.011827	0.007732	0.512056	0.50384	0.491922	0.472375	0.508197	0.415432	0.440379	0.519454	0.395982	0.452292	0.428853	0.439152	0.403322	0.403258	0.450861
35	0.014805	0.142333	0.001334	0.015303	0.018593	0.019108	0.012098	0.016056	0.018339	0.015527	0.008218	0.49713	0.48126	0.47355	0.449728	0.490744	0.388028	0.419695	0.513285	0.369629	0.429596	0.404338	0.420599	0.375959	0.376857	0.433519
36	0.015326	0.19749	0.00137	0.015908	0.019424	0.019987	0.012646	0.01671	0.019078	0.023982	0.008636	0.478648	0.45706	0.454295	0.428546	0.470884	0.362391	0.396084	0.505033	0.345281	0.407015	0.379073	0.402442	0.351616	0.352028	0.415003
37	0.016013	0.259637	0.001344	0.016669	0.020408	0.020711	0.013184	0.017325	0.019808	0.040198	0.008926	0.457692	0.432733	0.432017	0.403555	0.449671	0.337496	0.373222	0.495617	0.321173	0.384643	0.35545	0.382125	0.328884	0.327223	0.393371
38	0.016563	0.313456	0.001463	0.017383	0.021105	0.021587	0.013694	0.018149	0.020411	0.069684	0.009197	0.433176	0.407645	0.410104	0.37985	0.427277	0.314793	0.351794	0.483453	0.300141	0.364421	0.33322	0.362347	0.307827	0.305556	0.370843
39	0.017101	0.356823	0.001645	0.018144	0.021861	0.022428	0.014185	0.01867	0.021322	0.108423	0.009684	0.408409	0.383551	0.388181	0.356541	0.403436	0.294007	0.330976	0.473095	0.281155	0.345288	0.313687	0.344315	0.288334	0.28528	0.349921
40	0.017705	0.387581	0.001734	0.018867	0.022805	0.02334	0.014822	0.019529	0.022017	0.155777	0.010043	0.383506	0.360345	0.367378	0.335849	0.379127	0.27426	0.312681	0.460881	0.264627	0.326808	0.294448	0.326819	0.271201	0.26685	0.328108
41	0.018285	0.403896	0.001739	0.019506	0.0236	0.023989	0.015196	0.020055	0.022695	0.212461	0.010352	0.360205	0.33954	0.346387	0.315859	0.357755	0.256806	0.294173	0.448093	0.24993	0.311218	0.278389	0.309832	0.25598	0.250572	0.307839
42	0.018783	0.411028	0.001862	0.02029	0.024334	0.024801	0.015792	0.020765	0.023536	0.281652	0.010731	0.336203	0.319825	0.327581	0.297677	0.336726	0.24197	0.278487	0.434641	0.23699	0.297174	0.263279	0.294624	0.242839	0.235682	0.28804
43	0.019346	0.412874	0.001998	0.020878	0.025222	0.025444	0.016308	0.021452	0.024152	0.331308	0.01111	0.315997	0.301565	0.30947	0.279791	0.316543	0.229551	0.2639	0.421388	0.226173	0.284989	0.250141	0.280471	0.230313	0.222226	0.270668
44	0.020054	0.410352	0.002054	0.021597	0.025996	0.026197	0.016759	0.022123	0.024958	0.359179	0.011459	0.295443	0.285709	0.292856	0.264901	0.297823	0.216671	0.250591	0.408303	0.216619	0.273986	0.237585	0.267889	0.220863	0.210672	0.2545
45	0.020376	0.403844	0.002278	0.022272	0.026816	0.027203	0.017423	0.022837	0.025526	0.370175	0.011799	0.277654	0.270679	0.27787	0.250566	0.281282	0.206364	0.238677	0.394216	0.208641	0.263844	0.227647	0.255794	0.212223	0.200637	0.238973
46	0.02101	0.395972	0.002129	0.022939	0.027525	0.027963	0.017868	0.023541	0.026261	0.372456	0.012148	0.261336	0.258523	0.263812	0.237854	0.26601	0.196746	0.228298	0.382262	0.201517	0.256184	0.218623	0.245313	0.2036	0.191614	0.225688
47	0.021737	0.384266	0.00221	0.023466	0.028288	0.028547	0.018339	0.024106	0.027027	0.368666	0.012586	0.247751	0.246793	0.252179	0.226633	0.25176	0.188859	0.218875	0.370356	0.195397	0.248871	0.210574	0.235949	0.197285	0.18265	0.213682
48	0.022281	0.373599	0.002276	0.024059	0.029062	0.029476	0.018796	0.02481	0.027814	0.361853	0.012935	0.234478	0.235839	0.240056	0.217014	0.239942	0.181806	0.211154	0.359357	0.190511	0.241688	0.203491	0.227902	0.19166	0.176058	0.202925
49	0.022791	0.360207	0.002357	0.024933	0.02991	0.030171	0.019336	0.025375	0.028559	0.35178	0.013314	0.222989	0.226774	0.230056	0.207598	0.227922	0.175839	0.203772	0.347938	0.186322	0.236503	0.197747	0.220178	0.186721	0.1696	0.193397
50	0.023418	0.346575	0.00244	0.025581	0.030621	0.03111	0.019825	0.025951	0.029184	0.340656	0.013653	0.212609	0.218093	0.220993	0.199658	0.218047	0.169705	0.19776	0.337364	0.182825	0.231078	0.192338	0.21336	0.183137	0.164679	0.184864
51	0.023993	0.332439	0.002569	0.0263	0.031671	0.031788	0.020463	0.026611	0.029823	0.328908	0.013934	0.204014	0.211093	0.212556	0.19296	0.208646	0.165162	0.191608	0.327679	0.180101	0.227598	0.187917	0.207912	0.179424	0.159811	0.17788
52	0.024602	0.318899	0.002661	0.026964	0.032427	0.032431	0.02089	0.027349	0.030621	0.316199	0.014352	0.196327	0.204557	0.205202	0.186003	0.200384	0.161327	0.186883	0.318367	0.177595	0.224133	0.184006	0.202351	0.176562	0.15565	0.171301
53	0.02513	0.30483	0.002858	0.02757	0.033159	0.033324	0.021445	0.027981	0.0314	0.303806	0.014701	0.189392	0.199171	0.199376	0.180709	0.192567	0.157627	0.182342	0.309984	0.175132	0.221077	0.180829	0.197857	0.1742	0.151949	0.165397
54	0.025716	0.290493	0.002876	0.028218	0.033898	0.034261	0.021985	0.028679	0.031991	0.291375	0.015208	0.182661	0.194381	0.193291	0.176154	0.186112	0.1543	0.178544	0.301894	0.173867	0.218828	0.178014	0.193862	0.172109	0.149082	0.160325
55	0.026202	0.27671	0.003041	0.028942	0.03472	0.034926	0.022507	0.029167	0.032806	0.278766	0.015439	0.177897	0.189659	0.187729	0.171777	0.179788	0.151827	0.175402	0.294051	0.172513	0.216972	0.175613	0.190733	0.170473	0.145909	0.15575
56	0.026835	0.26294	0.002911	0.029662	0.03558	0.035676	0.02297	0.029849	0.033374	0.267372	0.015976	0.172825	0.186603	0.183146	0.167733	0.174558	0.149501	0.172254	0.286848	0.171552	0.215015	0.173702	0.187883	0.169307	0.143648	0.151895
57	0.027327	0.250679	0.003127	0.030133	0.036353	0.03644	0.023436	0.030503	0.03428	0.256396	0.016424	0.168588	0.183169	0.178694	0.164442	0.16966	0.14761	0.170113	0.279798	0.171096	0.214095	0.172479	0.185282	0.168112	0.141512	0.148362
58	0.027955	0.23853	0.003083	0.03095	0.037053	0.037227	0.023907	0.031007	0.034845	0.246018	0.016685	0.164986	0.180333	0.174912	0.161077	0.165525	0.145842	0.167969	0.273864	0.170683	0.213208	0.171271	0.183048	0.167347	0.139564	0.145291
59	0.028476	0.22652	0.003299	0.031594	0.037902	0.037885	0.024347	0.031734	0.035532	0.236176	0.017064	0.161873	0.177648	0.171384	0.158912	0.161711	0.144623	0.166238	0.268474	0.170494	0.212537	0.170121	0.181192	0.167147	0.13817	0.142463
60	0.029051	0.216218	0.003325	0.032204	0.03853	0.038744	0.024893	0.032355	0.036141	0.226015	0.017571	0.159054	0.175777	0.168365	0.156711	0.1583	0.143172	0.164511	0.263218	0.170624	0.212233	0.169799	0.179786	0.166921	0.136899	0.140555

## Sheet: Table 2_LAMP
Time (min)	Water	1x10[-8]	1x10[-8]	1x10[-8]	1x10[-7]	1x10[-7]	1x10[-7]	1x10[-6]	1x10[-6]	1x10[-6]	1x10[-5]	1x10[-5]	1x10[-5]	1x10[-4]	1x10[-4]	1x10[-4]	1x10[-3]	1x10[-3]	1x10[-3]	1x10[-2]	1x10[-2]	1x10[-2]	1x10[-1]	1x10[-1]	1x10[-1]	DENV2 cDNA
0	0	0	0	0	0	0	0	0	0	0	0	0	0	0	0	0	0	0	0	0	0	0	0	0	0	0
1	0	0	0	0	0	0	0	0	0	0	0	0	0	0	0	0	0	0	0	0	0	0	0	0	0	0
2	0	0	0	0	0	0	0	0	0	0	0	0	0	0	0	0	0	0	0	0	0	0	0	0	0	0
3	0	0	0	0	0	0	0	0	0	0	0	0	0	0	0	0	0	0	0	0	0	0	0	0	0	0
4	0	0	0	0	0	0	0	0	0	0	0	0	0	0	0	0	0	0	0	0	0	0	0	0	0	0
5	0	0	0	0	0	0	0	0	0	0	0	0	0	0	0	0	0	0	0	0	0	0	0	0	0	0
6	0	0	0	0	0	0	0	0	0	0	0	0	0	0	0	0	0	0	0	0	0	0	0	0	0	0
7	0	0	0	0	0	0	0	0	0	0	0	0	0	0	0	0	0	0	0	0	0	0	0	0	0	0
8	0	0	0	0	0	0	0	0	0	0	0	0	0	0	0	0	0	0	0	0	0	0	0	0	0	0
9	0	0	0	0	0	0	0	0	0	0	0	0	0	0	0	0	0	0	0	0	0	0	0	0	0	0
10	0	0	0	0	0	0	0	0	0	0	0	0	0	0	0	0	0	0	0	0	0	0	0	0	0	0
11	-0.000339	-6.5e-05	-0.000262	-0.00041	-0.000564	-0.000107	-0.000384	-0.00028	-0.000503	-0.00015	-0.000331	-0.000252	-0.000659	-0.000361	-0.00053	-0.000807	-0.000763	-0.000966	-0.000907	-0.00117	-0.003223	-0.000852	-0.000799	-0.000918	-0.000648	-0.000738
12	-0.000592	3.6e-05	-0.000487	-0.00069	-0.001026	-0.000164	-0.000627	-0.00064	-0.000777	-0.000428	-0.000436	-0.000399	-0.001138	-0.000497	-0.000881	-0.001214	-0.000578	-0.001361	-0.001471	-0.001839	-0.005733	-0.001389	-0.001396	-0.001714	-0.000988	-0.001256
13	-0.000655	-6e-06	-0.000567	-0.000876	-0.001597	-0.000222	-0.000846	-0.000812	-0.000958	-0.000543	-0.00075	-0.000556	-0.001566	-0.000759	-0.001066	-0.00153	-0.000929	-0.00212	-0.001889	-0.002617	-0.008496	-0.002083	-0.001994	-0.002089	-0.001264	-0.001849
14	-0.000872	-4.2e-05	-0.000727	-0.001084	-0.001809	-0.000269	-0.001035	-0.001058	-0.001187	-0.000626	-0.000803	-0.000701	-0.001934	-0.000837	-0.001587	-0.002115	-0.001554	-0.002768	-0.002307	-0.003343	-0.010984	-0.00269	-0.002628	-0.002824	-0.001787	-0.002413
15	-0.00094	3.9e-05	-0.000841	-0.001217	-0.002222	-0.000405	-0.001224	-0.00106	-0.001493	-0.000792	-0.001131	-0.000909	-0.002302	-0.001324	-0.001899	-0.002685	-0.002076	-0.003624	-0.002913	-0.003794	-0.012593	-0.003591	-0.003521	-0.003268	-0.002116	-0.002901
16	-0.00112	-0.000104	-0.001152	-0.001354	-0.002497	-0.000567	-0.001379	-0.001342	-0.001759	-0.000984	-0.001343	-0.001027	-0.002507	-0.001432	-0.002378	-0.003128	-0.002514	-0.004334	-0.003189	-0.004128	-0.014544	-0.004303	-0.004071	-0.003864	-0.002511	-0.003444
17	-0.001168	5.1e-05	-0.000961	-0.001585	-0.002661	-0.000644	-0.001612	-0.001382	-0.001976	-0.001132	-0.001492	-0.00104	-0.002618	-0.00158	-0.002643	-0.003605	-0.003002	-0.00515	-0.003704	-0.004648	-0.017037	-0.004956	-0.004856	-0.004429	-0.002914	-0.003908
18	-0.001353	-6.1e-05	-0.001151	-0.001621	-0.002927	-0.000646	-0.001817	-0.001729	-0.002329	-0.001283	-0.001807	-0.001268	-0.002583	-0.001962	-0.002885	-0.004055	-0.003496	-0.005813	-0.004188	-0.005201	-0.019134	-0.005779	-0.005561	-0.005016	-0.003234	-0.00443
19	-0.0012	-7.3e-05	-0.001198	-0.001766	-0.003224	-0.000581	-0.001866	-0.001697	-0.002415	-0.001274	-0.00189	-0.001267	-0.002775	-0.002049	-0.003109	-0.004429	-0.003738	-0.006532	-0.004622	-0.005544	-0.021403	-0.006234	-0.006307	-0.005312	-0.003283	-0.004897
20	-0.001266	6.8e-05	-0.00132	-0.001917	-0.003168	-0.000641	-0.002024	-0.002092	-0.002682	-0.001429	-0.00212	-0.001352	-0.002776	-0.002229	-0.003412	-0.004853	-0.004286	-0.007218	-0.004999	-0.006032	-0.023496	-0.007124	-0.007049	-0.005812	-0.00355	-0.005427
21	-0.001119	5.1e-05	-0.001577	-0.001978	-0.003274	-0.000553	-0.002306	-0.00215	-0.002729	-0.001582	-0.002278	-0.001308	-0.003053	-0.002318	-0.003935	-0.005109	-0.004372	-0.007782	-0.004435	-0.00622	-0.025483	-0.007685	-0.007644	-0.006	-0.003721	-0.005876
22	-0.001207	-2e-06	-0.001735	-0.002022	-0.003439	-0.000739	-0.002597	-0.002375	-0.002728	-0.001772	-0.002548	-0.001327	-0.003394	-0.002623	-0.00421	-0.005394	-0.004762	-0.008675	-0.004763	-0.006668	-0.026621	-0.008364	-0.008416	-0.006259	-0.003947	-0.006389
23	-0.001253	3.9e-05	-0.001861	-0.001998	-0.003535	-0.000635	-0.002838	-0.002442	-0.002945	-0.001746	-0.002536	-0.00134	-0.003725	-0.002833	-0.004567	-0.005745	-0.004803	-0.009087	-0.005128	-0.007178	-0.028514	-0.008951	-0.009346	-0.006388	-0.003852	-0.006765
24	-0.001387	9.6e-05	-0.002052	-0.001889	-0.00363	-0.000557	-0.00294	-0.002477	-0.002949	-0.001503	-0.002741	-0.00137	-0.004032	-0.003157	-0.004791	-0.006014	-0.004955	-0.009439	-0.005512	-0.007647	-0.030428	-0.009601	-0.009996	-0.006435	-0.00384	-0.00683
25	-0.001438	0.000163	-0.002208	-0.001901	-0.003771	-0.000452	-0.003002	-0.002557	-0.003036	-0.001404	-0.002791	-0.00138	-0.004348	-0.003263	-0.004949	-0.006342	-0.005211	-0.009837	-0.005967	-0.007872	-0.032283	-0.010314	-0.010455	-0.006329	-0.003611	0.006399
26	-0.001447	0.000266	-0.002327	-0.001818	-0.00373	-0.000337	-0.003225	-0.002685	-0.003077	-0.001605	-0.002937	-0.001368	-0.004512	-0.003299	-0.004881	-0.006354	-0.005189	-0.010143	-0.006422	-0.00831	-0.03425	-0.010792	-0.011244	-0.006192	-0.003234	0.062044
27	-0.001626	0.000238	-0.002322	-0.001913	-0.003739	-0.000106	-0.003291	-0.002714	-0.003077	-0.00161	-0.003063	-0.001436	-0.004553	-0.003318	-0.004817	-0.006547	-0.005195	-0.010245	-0.006832	-0.008559	-0.03612	-0.011067	-0.011856	-0.005877	-0.002339	0.149649
28	-0.001787	0.000327	-0.00229	-0.001913	-0.00371	-2.2e-05	-0.003391	-0.002773	-0.002908	-0.001679	-0.003193	-0.001466	-0.00477	-0.003215	-0.004775	-0.006649	-0.004872	-0.010122	-0.007153	-0.008794	-0.038147	-0.011407	-0.012293	-0.005332	-0.000288	0.229515
29	-0.001773	0.000255	-0.002373	-0.00204	-0.003752	8.8e-05	-0.003546	-0.002539	-0.002697	-0.001675	-0.003302	-0.001492	-0.005141	-0.003196	-0.004596	-0.006349	-0.004091	-0.009992	-0.007585	-0.009245	-0.039911	-0.011349	-0.012989	-0.004148	0.001537	0.272487
30	-0.001704	0.000348	-0.002653	-0.002024	-0.003539	0.000214	-0.003523	-0.002558	-0.002278	-0.00158	-0.003418	-0.001476	-0.005457	-0.002893	-0.004444	-0.005599	-0.002085	-0.009125	-0.00792	-0.009327	-0.040363	-0.010184	-0.013199	-0.001836	0.005272	0.299052
31	-0.001418	0.000366	-0.002578	-0.002013	-0.003795	0.000161	-0.003416	-0.002214	-0.000875	-0.001511	-0.003301	-0.001656	-0.005739	-0.00221	-0.003411	-0.004728	-0.000257	-0.006938	-0.00818	-0.009421	-0.041974	-0.007928	-0.013728	0.000679	0.02948	0.318447
32	-0.001321	0.000431	-0.002562	-0.001818	-0.003651	0.000468	-0.003397	-0.001956	0.000272	-0.001277	-0.003332	-0.001533	-0.005959	-0.00106	-0.00234	-0.003765	0.001872	-0.004707	-0.008486	-0.009717	-0.043721	-0.0055	-0.014003	0.003372	0.082137	0.334785
33	-0.001386	0.000427	-0.002471	-0.00178	-0.00367	0.000736	-0.003212	-0.000892	0.001712	-0.000867	-0.003396	-0.001522	-0.00632	-3.5e-05	-0.001324	-0.003123	0.003759	-0.002646	-0.008832	-0.009875	-0.045443	-0.003256	-0.01418	0.005731	0.151773	0.348263
34	-0.001159	0.000416	-0.002534	-0.001768	-0.003616	0.000793	-0.003083	0.000221	0.003106	-0.000483	-0.003198	-0.001591	-0.006416	0.001033	-0.000425	-0.002355	0.005628	-0.000599	-0.008659	-0.010181	-0.047204	-0.001021	-0.013974	0.008042	0.219111	0.357031
35	-0.001108	0.00062	-0.002405	-0.001882	-0.003688	0.001037	-0.002223	0.001057	0.004165	0.000441	-0.003208	-0.00162	-0.006537	0.002011	0.000639	-0.001579	0.007498	0.001497	-0.007009	-0.010367	-0.047722	0.001093	-0.012607	0.010813	0.271287	0.360337
36	-0.000915	0.000436	-0.002165	-0.001755	-0.00353	0.001322	-0.001241	0.002081	0.005483	0.001699	-0.003103	-0.0017	-0.006526	0.002938	0.001553	-0.000823	0.00924	0.003454	-0.006625	-0.010288	-0.040917	0.00333	-0.010469	0.015924	0.30703	0.355316
37	-0.000763	0.000515	-0.001836	-0.001868	-0.003546	0.001517	-0.000369	0.003041	0.006711	0.003074	-0.003025	-0.001626	-0.006605	0.003893	0.002497	-7.7e-05	0.011033	0.00548	-0.006071	-0.010551	-0.01855	0.005501	-0.00823	0.031818	0.330038	0.342763
38	-0.00051	0.000495	-0.000773	-0.001656	-0.003499	0.001871	0.000675	0.004091	0.007854	0.004201	-0.0029	-0.001632	-0.006406	0.004719	0.003375	0.000605	0.012807	0.007443	0.005314	-0.010718	0.018462	0.008302	-0.006168	0.065306	0.34619	0.326978
39	-0.000404	0.000516	0.000165	-0.0016	-0.003553	0.001987	0.001548	0.004833	0.008993	0.005218	-0.00259	-0.001536	-0.005893	0.005631	0.004361	0.001264	0.014786	0.009399	0.005477	-0.010827	0.061619	0.014668	-0.004184	0.115805	0.35809	0.309071
40	-3.2e-05	0.000595	0.001164	-0.001477	-0.003319	0.002287	0.00242	0.005873	0.010183	0.006678	-0.002397	-0.001447	-0.004834	0.006492	0.005195	0.001977	0.01796	0.0112	0.00568	-0.01108	0.099538	0.028444	-0.002073	0.17072	0.366677	0.287676
41	0.000378	0.00069	0.001879	-0.001328	-0.003125	0.002398	0.003242	0.006823	0.011372	0.007845	-0.001768	-0.001229	-0.00371	0.007427	0.006043	0.002832	0.027991	0.013124	0.005817	-0.011088	0.133141	0.04763	-0.000144	0.21895	0.373226	0.26635
42	0.000707	0.000678	0.002743	-0.001356	-0.003002	0.002685	0.004176	0.007893	0.012384	0.00911	-0.000449	-0.000764	-0.002767	0.008226	0.006838	0.003432	0.048774	0.014921	0.006253	-0.011093	0.159822	0.064824	0.001869	0.255028	0.37653	0.245797
43	0.001477	0.000866	0.003786	-0.001291	-0.002694	0.002863	0.005043	0.00871	0.013492	0.010199	0.000901	0.000358	-0.001784	0.00904	0.007908	0.004154	0.077877	0.017004	0.009443	-0.011052	0.178367	0.084124	0.003804	0.27878	0.376762	0.226428
44	0.002663	0.000745	0.004592	-0.001156	-0.002586	0.003235	0.005866	0.009562	0.01463	0.011294	0.002111	0.001755	-0.000739	0.00987	0.008637	0.004867	0.106749	0.018634	0.018891	-0.010924	0.191001	0.114462	0.005525	0.297286	0.374163	0.208177
45	0.003543	0.000786	0.005224	-0.001022	-0.002336	0.003254	0.006644	0.010463	0.015651	0.012468	0.003325	0.003018	0.000194	0.01083	0.009476	0.00624	0.135988	0.020419	0.036231	-0.010878	0.197494	0.14689	0.007491	0.310612	0.3684	0.191573
46	0.00457	0.000839	0.006066	-0.000847	-0.001892	0.003523	0.007478	0.011231	0.016885	0.013564	0.004759	0.004449	0.001016	0.011558	0.010364	0.012459	0.166384	0.022156	0.066228	-0.010548	0.200401	0.174673	0.009265	0.318789	0.360204	0.177197
47	0.005377	0.000861	0.006948	-0.000481	-0.001535	0.003739	0.00824	0.012232	0.018071	0.014647	0.00594	0.005846	0.001989	0.012439	0.011226	0.031089	0.19514	0.023914	0.103568	-0.010216	0.201085	0.196883	0.011246	0.322924	0.348709	0.165147
48	0.006473	0.000852	0.007727	-0.000247	-0.00128	0.003978	0.009041	0.012985	0.01909	0.015822	0.007136	0.00719	0.002867	0.013325	0.012003	0.063544	0.220879	0.02559	0.142238	-0.009974	0.195556	0.214366	0.012989	0.322189	0.336562	0.154202
49	0.007265	0.000987	0.008764	1.8e-05	-0.000788	0.004203	0.009886	0.013941	0.020145	0.016885	0.008263	0.008347	0.003774	0.014151	0.013015	0.102826	0.239706	0.027299	0.182531	-0.009369	0.18777	0.227186	0.014756	0.31491	0.322608	0.144939
50	0.008174	0.001011	0.009517	0.000356	-0.00016	0.004571	0.010759	0.014763	0.021289	0.018215	0.009572	0.009671	0.004707	0.015091	0.013652	0.140943	0.253049	0.029223	0.211616	-0.008865	0.176855	0.235748	0.01659	0.30549	0.309373	0.136991
51	0.009007	0.001078	0.010321	0.000632	0.000324	0.004793	0.011599	0.015522	0.022389	0.0192	0.010621	0.010908	0.005605	0.015835	0.014637	0.178271	0.26056	0.030908	0.231363	-0.008264	0.165673	0.239698	0.018286	0.292375	0.296336	0.12915
52	0.009953	0.001064	0.01097	0.000898	0.000913	0.005074	0.012356	0.016457	0.023452	0.020375	0.011699	0.012098	0.006539	0.016607	0.015433	0.213605	0.262872	0.032565	0.245791	-0.007332	0.155986	0.24052	0.019919	0.277458	0.282074	0.123847
53	0.010745	0.001151	0.011702	0.001365	0.001993	0.005557	0.013073	0.0173	0.024602	0.02134	0.012866	0.013422	0.007407	0.017441	0.016149	0.243882	0.262187	0.03437	0.254489	-0.006154	0.14224	0.240122	0.021801	0.26148	0.269813	0.118732
54	0.01166	0.001255	0.012597	0.002001	0.003485	0.006021	0.013724	0.018098	0.025664	0.022522	0.013838	0.01468	0.008168	0.018142	0.017038	0.267888	0.260162	0.036061	0.259405	-0.004042	0.128687	0.236721	0.023486	0.246065	0.256533	0.114635
55	0.012487	0.00118	0.013327	0.002584	0.004684	0.00682	0.01448	0.01903	0.026763	0.02356	0.01499	0.015864	0.00908	0.019051	0.017851	0.285092	0.256976	0.037768	0.260689	-0.001323	0.114928	0.233147	0.025167	0.231793	0.245022	0.11107
56	0.013354	0.001122	0.014101	0.003455	0.005907	0.00762	0.015304	0.019818	0.02795	0.024709	0.015985	0.016987	0.009948	0.019752	0.018479	0.295747	0.251483	0.039303	0.25892	0.001254	0.101391	0.228341	0.026924	0.218171	0.234258	0.108423
57	0.014272	0.001203	0.014855	0.004175	0.007067	0.008359	0.016072	0.02071	0.028843	0.025694	0.01712	0.018178	0.010937	0.020551	0.019447	0.301187	0.244981	0.041176	0.2559	0.003631	0.088311	0.224578	0.028588	0.20561	0.223951	0.106104
58	0.015052	0.001306	0.01568	0.004819	0.00833	0.0092	0.016839	0.021463	0.030079	0.026882	0.018408	0.019307	0.011824	0.021378	0.020216	0.303578	0.237528	0.042846	0.251506	0.006217	0.077154	0.219644	0.030359	0.195021	0.21447	0.104193
59	0.016033	0.001325	0.016375	0.005643	0.009679	0.009944	0.017546	0.022275	0.031049	0.027827	0.019445	0.020464	0.012631	0.022256	0.020941	0.304362	0.228274	0.044444	0.245209	0.008565	0.067379	0.213886	0.032117	0.185985	0.206204	0.10257
60	0.016885	0.001343	0.017023	0.006226	0.010649	0.010883	0.018369	0.023069	0.0322	0.028969	0.020433	0.021621	0.013555	0.022996	0.021825	0.301976	0.218188	0.045968	0.239134	0.011071	0.058016	0.207489	0.033788	0.178311	0.198389	0.101308
Time	Water	1x10[-8]	1x10[-8]	1x10[-8]	1x10[-7]	1x10[-7]	1x10[-7]	1x10[-6]	1x10[-6]	1x10[-6]	1x10[-5]	1x10[-5]	1x10[-5]	1x10[-4]	1x10[-4]	1x10[-4]	1x10[-3]	1x10[-3]	1x10[-3]	1x10[-2]	1x10[-2]	1x10[-2]	1x10[-1]	1x10[-1]	1x10[-1]	DENV2 cDNA
0	0	0	0	0	0	0	0	0	0	0	0	0	0	0	0	0	0	0	0	0	0	0	0	0	0	0
1	0	0	0	0	0	0	0	0	0	0	0	0	0	0	0	0	0	0	0	0	0	0	0	0	0	0
2	0	0	0	0	0	0	0	0	0	0	0	0	0	0	0	0	0	0	0	0	0	0	0	0	0	0
3	0	0	0	0	0	0	0	0	0	0	0	0	0	0	0	0	0	0	0	0	0	0	0	0	0	0
4	0	0	0	0	0	0	0	0	0	0	0	0	0	0	0	0	0	0	0	0	0	0	0	0	0	0
5	0	0	0	0	0	0	0	0	0	0	0	0	0	0	0	0	0	0	0	0	0	0	0	0	0	0
6	0	0	0	0	0	0	0	0	0	0	0	0	0	0	0	0	0	0	0	0	0	0	0	0	0	0
7	0	0	0	0	0	0	0	0	0	0	0	0	0	0	0	0	0	0	0	0	0	0	0	0	0	0
8	0	0	0	0	0	0	0	0	0	0	0	0	0	0	0	0	0	0	0	0	0	0	0	0	0	0
9	0	0	0	0	0	0	0	0	0	0	0	0	0	0	0	0	0	0	0	0	0	0	0	0	0	0
10	0	0	0	0	0	0	0	0	0	0	0	0	0	0	0	0	0	0	0	0	0	0	0	0	0	0
11	-0.00012	-4.7e-05	0.000286	-7.9e-05	-0.000113	-4.6e-05	-0.000249	1.9e-05	-0.000162	-0.000221	0.00021	0.000751	0.000609	0.00043	0.000195	0.000728	-0.000545	-0.000378	-0.000796	-0.00079	-0.000801	-0.000611	-0.000643	-0.000285	-0.000687	-6.5e-05
12	0.000474	0.000275	0.000835	0.000672	0.000747	0.00072	0.000438	0.000745	0.001183	0.000699	0.002019	0.002031	0.002049	0.001891	0.001626	0.002063	-0.000129	-7.3e-05	-0.000272	-0.000278	0.000934	0.000946	-3.9e-05	0.00172	0.000114	0.001544
13	0.001332	0.001184	0.001557	0.001912	0.001763	0.00191	0.001615	0.00105	0.002649	0.002099	0.00366	0.0032	0.003218	0.003211	0.00311	0.003525	0.001405	0.002426	0.001788	0.001989	0.003487	0.003487	0.002302	0.004005	0.001426	0.003869
14	0.002034	0.002184	0.002271	0.003072	0.002643	0.002718	0.002583	0.001406	0.004272	0.003402	0.005145	0.00438	0.004594	0.00455	0.004467	0.004602	0.003154	0.004494	0.003887	0.004113	0.005889	0.005911	0.004577	0.006512	0.002888	0.006058
15	0.002838	0.00308	0.003045	0.004445	0.003596	0.003762	0.003712	0.001806	0.00561	0.004512	0.006645	0.005612	0.005824	0.005975	0.005814	0.005854	0.004915	0.006936	0.005799	0.006062	0.007969	0.008271	0.006749	0.008957	0.004169	0.008162
16	0.00352	0.003807	0.003842	0.005479	0.004593	0.004561	0.004721	0.002201	0.006957	0.005894	0.008177	0.006567	0.007092	0.007137	0.007214	0.006849	0.006651	0.008975	0.007649	0.008121	0.010166	0.01028	0.008762	0.011113	0.0055	0.010382
17	0.004283	0.004627	0.004453	0.00652	0.005575	0.005481	0.005735	0.002544	0.008145	0.006926	0.0095	0.007663	0.008191	0.008264	0.008434	0.008017	0.00832	0.011103	0.009485	0.009868	0.01229	0.012641	0.010797	0.01351	0.006733	0.012457
18	0.004777	0.005453	0.005013	0.007601	0.00644	0.006434	0.006649	0.002945	0.009342	0.008099	0.010812	0.00867	0.009246	0.009512	0.009624	0.009099	0.009917	0.013201	0.011168	0.011626	0.014288	0.01451	0.012622	0.015456	0.007882	0.014222
19	0.005507	0.006319	0.005641	0.008598	0.007197	0.007426	0.007628	0.003021	0.010445	0.009324	0.012125	0.009715	0.010397	0.010642	0.010815	0.010308	0.011514	0.01504	0.012891	0.013672	0.01657	0.016587	0.014651	0.017543	0.009233	0.016337
20	0.006196	0.007046	0.006195	0.009556	0.008091	0.008287	0.00859	0.003358	0.011604	0.010487	0.013574	0.010737	0.011543	0.011654	0.011909	0.011258	0.012922	0.016825	0.014602	0.0154	0.018599	0.018577	0.016466	0.019558	0.010284	0.018158
21	0.006682	0.007932	0.006675	0.0106	0.008911	0.009126	0.009433	0.003937	0.012722	0.0117	0.014804	0.011744	0.012694	0.012701	0.013271	0.012298	0.014573	0.018663	0.016213	0.017156	0.020764	0.020424	0.018303	0.021595	0.011503	0.020033
22	0.007337	0.00866	0.007428	0.011473	0.009729	0.009854	0.01031	0.00416	0.013861	0.012824	0.015878	0.012784	0.013797	0.013833	0.014331	0.013381	0.015828	0.020476	0.017837	0.018731	0.02285	0.022374	0.020102	0.023534	0.012671	0.021933
23	0.008081	0.009464	0.007904	0.012428	0.010641	0.010732	0.011149	0.004478	0.014904	0.013759	0.017104	0.013881	0.014974	0.014917	0.015473	0.014375	0.017305	0.022493	0.019339	0.020656	0.024781	0.024167	0.021937	0.025577	0.013773	0.023948
24	0.008709	0.010142	0.008317	0.013388	0.011576	0.011584	0.012043	0.004701	0.016008	0.014948	0.018425	0.014842	0.016211	0.01605	0.016617	0.015285	0.018789	0.02419	0.020882	0.022341	0.026831	0.026049	0.023657	0.027423	0.014894	0.0381
25	0.009245	0.010993	0.008969	0.014391	0.012375	0.012427	0.012813	0.005057	0.017206	0.016018	0.019651	0.015864	0.017275	0.017172	0.017671	0.016239	0.020057	0.026058	0.022562	0.024128	0.028839	0.027986	0.025263	0.029484	0.016031	0.095424
26	0.009913	0.011649	0.00943	0.015306	0.013221	0.013152	0.013649	0.005426	0.018232	0.01706	0.020835	0.016741	0.018249	0.018013	0.018904	0.017281	0.021649	0.027722	0.024194	0.025835	0.030884	0.029714	0.027019	0.031278	0.016933	0.182033
27	0.01042	0.012404	0.009932	0.016183	0.014045	0.013976	0.014588	0.005591	0.019243	0.018179	0.021994	0.017796	0.019524	0.019226	0.019968	0.018234	0.023072	0.029481	0.025625	0.027247	0.032878	0.031509	0.028715	0.033241	0.018052	0.263027
28	0.011055	0.013208	0.010319	0.017101	0.01497	0.014653	0.015386	0.005897	0.020397	0.019322	0.023034	0.01872	0.020539	0.020193	0.020985	0.019233	0.024503	0.03135	0.027145	0.029157	0.034762	0.033205	0.030549	0.035156	0.01926	0.311015
29	0.01157	0.014065	0.010809	0.018223	0.015547	0.015278	0.016181	0.006324	0.021499	0.020362	0.024159	0.019742	0.021549	0.021154	0.022087	0.020226	0.026056	0.03317	0.028772	0.030824	0.036994	0.03489	0.032271	0.036921	0.020364	0.341805
30	0.012254	0.014721	0.011384	0.019058	0.0164	0.016118	0.017028	0.006527	0.02266	0.021584	0.025396	0.020629	0.02266	0.022231	0.023231	0.02118	0.02744	0.034833	0.030234	0.032416	0.038988	0.03663	0.033832	0.039116	0.021335	0.367158
31	0.012686	0.015454	0.011738	0.019893	0.017294	0.016858	0.017741	0.00703	0.023718	0.02253	0.026433	0.02159	0.023881	0.023418	0.024252	0.022135	0.028925	0.036594	0.031582	0.034245	0.040972	0.03836	0.0355	0.040862	0.022324	0.389593
32	0.013282	0.016218	0.012146	0.020894	0.018106	0.017526	0.018667	0.007183	0.024792	0.023615	0.027564	0.022603	0.02491	0.024419	0.025218	0.023046	0.030296	0.038383	0.033117	0.035851	0.043174	0.040245	0.037183	0.04256	0.02326	0.408437
33	0.013896	0.016973	0.012565	0.021854	0.01906	0.01826	0.01952	0.007476	0.025885	0.02461	0.028746	0.023607	0.026003	0.025349	0.026536	0.023957	0.031762	0.039962	0.034658	0.037322	0.045112	0.04192	0.038694	0.044437	0.024415	0.419416
34	0.014572	0.017521	0.012742	0.022651	0.0199	0.01911	0.020329	0.00768	0.026862	0.025695	0.029966	0.024634	0.027024	0.02644	0.027596	0.024826	0.033207	0.041635	0.036261	0.039242	0.047081	0.043573	0.040297	0.046276	0.02671	0.417701
35	0.015148	0.018306	0.013189	0.023569	0.020645	0.019838	0.021169	0.008031	0.02788	0.026738	0.031063	0.02568	0.028131	0.027493	0.028614	0.025825	0.034653	0.043272	0.037686	0.040974	0.049056	0.045359	0.04195	0.047973	0.042709	0.404987
36	0.015667	0.019143	0.013762	0.024486	0.021523	0.02073	0.021883	0.00817	0.028939	0.027813	0.032149	0.026614	0.029184	0.028667	0.029848	0.026693	0.036127	0.045057	0.039369	0.042634	0.051253	0.046969	0.043507	0.051058	0.087694	0.383047
37	0.016146	0.019934	0.01413	0.025448	0.022323	0.021328	0.022736	0.008508	0.030101	0.029039	0.033226	0.027585	0.03029	0.029582	0.030869	0.027734	0.039927	0.046849	0.040815	0.043953	0.053238	0.051172	0.04517	0.06765	0.15797	0.358654
38	0.016872	0.020575	0.014493	0.026326	0.023058	0.022026	0.023497	0.008839	0.031072	0.030002	0.034365	0.028519	0.031432	0.030676	0.031933	0.028647	0.055068	0.04852	0.042287	0.045757	0.055415	0.070123	0.04688	0.112647	0.224978	0.332321
39	0.017407	0.021242	0.014862	0.027203	0.023775	0.022751	0.024312	0.008927	0.032235	0.030991	0.035448	0.029523	0.032496	0.031762	0.032957	0.029516	0.087821	0.050216	0.043751	0.047449	0.062304	0.114795	0.048179	0.182516	0.268334	0.306397
40	0.01801	0.022063	0.015146	0.02816	0.024663	0.023426	0.025052	0.009291	0.033196	0.032126	0.03662	0.030485	0.033557	0.032644	0.034188	0.030427	0.136173	0.051772	0.045389	0.049115	0.085267	0.175185	0.049864	0.248316	0.294779	0.282318
41	0.018583	0.022709	0.015559	0.02904	0.025332	0.024149	0.025908	0.009578	0.034252	0.033204	0.037642	0.031452	0.034664	0.033651	0.037233	0.031426	0.191615	0.053591	0.04868	0.050731	0.126648	0.231012	0.051559	0.289921	0.314812	0.260809
42	0.019221	0.023407	0.015812	0.030001	0.026309	0.024971	0.026676	0.009846	0.035231	0.034202	0.038857	0.032371	0.035543	0.034696	0.051461	0.032337	0.244118	0.055229	0.066606	0.052482	0.180449	0.27426	0.05324	0.316541	0.32935	0.243009
43	0.019728	0.024193	0.016261	0.030882	0.02721	0.025691	0.027393	0.010056	0.036266	0.035165	0.039852	0.033291	0.036779	0.035753	0.09111	0.033379	0.28538	0.056814	0.110567	0.05399	0.243938	0.306631	0.054824	0.336313	0.342892	0.225703
44	0.020452	0.024922	0.016548	0.031757	0.027867	0.026374	0.028279	0.010445	0.037416	0.036244	0.04113	0.034305	0.037765	0.037342	0.156947	0.034205	0.312801	0.05852	0.173934	0.055824	0.281911	0.328317	0.056271	0.349542	0.350105	0.212417
45	0.020927	0.025661	0.016802	0.032755	0.028733	0.027123	0.029047	0.010669	0.038472	0.037239	0.042121	0.035291	0.038816	0.042972	0.22533	0.035075	0.327978	0.060011	0.233899	0.057671	0.306799	0.342086	0.057825	0.359233	0.35166	0.200592
46	0.021576	0.026261	0.017131	0.033675	0.029574	0.027792	0.029767	0.010796	0.039522	0.03828	0.043261	0.036324	0.03992	0.065116	0.275455	0.035988	0.336915	0.061837	0.277153	0.059086	0.319283	0.34673	0.059638	0.363335	0.347521	0.190903
47	0.022104	0.027052	0.017368	0.034512	0.030303	0.028439	0.030739	0.011122	0.040595	0.039375	0.04448	0.037291	0.040969	0.116651	0.306767	0.036943	0.34059	0.063506	0.306248	0.060652	0.325814	0.347251	0.061046	0.3619	0.337121	0.183216
48	0.022442	0.027554	0.017679	0.035345	0.031192	0.029157	0.031453	0.011248	0.041709	0.040408	0.045518	0.038126	0.042074	0.189753	0.325625	0.037813	0.340504	0.065088	0.326992	0.062361	0.326045	0.344408	0.06257	0.354919	0.322876	0.176621
49	0.023187	0.02835	0.018029	0.036269	0.031992	0.029883	0.03215	0.011694	0.04258	0.041318	0.046668	0.039084	0.043143	0.254474	0.338775	0.038899	0.335235	0.066793	0.342459	0.063965	0.324119	0.338336	0.064217	0.342781	0.306102	0.170851
50	0.023757	0.029017	0.018164	0.037146	0.032822	0.030646	0.032939	0.011969	0.043825	0.042367	0.047841	0.040112	0.044144	0.296786	0.347977	0.039812	0.329324	0.068286	0.352176	0.065606	0.321415	0.329439	0.065726	0.325618	0.286189	0.166643
51	0.024339	0.029746	0.018445	0.038024	0.033676	0.031295	0.033837	0.012262	0.04476	0.043323	0.048834	0.041028	0.045209	0.322942	0.355483	0.040768	0.319183	0.070107	0.355473	0.067118	0.316574	0.318378	0.067382	0.307175	0.266711	0.163488
52	0.024941	0.030434	0.018731	0.038905	0.034411	0.032033	0.034558	0.012452	0.045875	0.044502	0.050063	0.041986	0.046273	0.339774	0.360637	0.041595	0.306283	0.071692	0.353725	0.068876	0.310226	0.305269	0.068744	0.286977	0.247812	0.160649
53	0.025414	0.031112	0.018766	0.039865	0.035236	0.032754	0.035311	0.012753	0.04683	0.045589	0.05116	0.04301	0.047603	0.353668	0.363093	0.042595	0.291681	0.073106	0.348489	0.0704	0.302893	0.291543	0.070418	0.267773	0.230123	0.158438
54	0.025936	0.031862	0.018977	0.0407	0.035815	0.033392	0.036023	0.013097	0.047773	0.046545	0.052346	0.043944	0.048569	0.364755	0.363001	0.043421	0.276171	0.07475	0.338781	0.072142	0.293674	0.276316	0.072024	0.250636	0.213809	0.156944
55	0.026598	0.032514	0.01922	0.04166	0.036675	0.034215	0.036924	0.01316	0.048968	0.04767	0.053431	0.044958	0.049626	0.373812	0.358267	0.044334	0.259329	0.076248	0.32616	0.073675	0.282391	0.261326	0.073518	0.235307	0.198334	0.156002
56	0.027174	0.033238	0.019204	0.042372	0.037493	0.034854	0.037722	0.013364	0.049941	0.048715	0.054476	0.045832	0.050691	0.379412	0.349523	0.045205	0.243185	0.078249	0.310687	0.075403	0.271604	0.246993	0.075145	0.222078	0.185486	0.155325
57	0.027681	0.033983	0.019302	0.043373	0.038276	0.03562	0.038485	0.013491	0.051117	0.049624	0.055512	0.046697	0.051789	0.37991	0.337524	0.046118	0.22817	0.079804	0.292946	0.077226	0.259318	0.233713	0.076717	0.20972	0.174281	0.155936
58	0.028339	0.034712	0.019456	0.044335	0.039124	0.036193	0.039131	0.013918	0.052215	0.050626	0.056557	0.047772	0.05294	0.375468	0.325497	0.047032	0.213309	0.081368	0.275678	0.078766	0.248345	0.221795	0.078207	0.199991	0.164379	0.155742
59	0.028881	0.03538	0.019554	0.045172	0.039872	0.036852	0.039872	0.014155	0.053367	0.051711	0.057646	0.048659	0.053992	0.36619	0.310133	0.047859	0.201629	0.082831	0.258491	0.080354	0.238257	0.21112	0.079852	0.192022	0.156418	0.155988
60	0.029552	0.036047	0.019595	0.046091	0.040612	0.037691	0.040751	0.014225	0.054457	0.052896	0.058971	0.049627	0.054973	0.354672	0.294678	0.048902	0.190652	0.084661	0.242122	0.081997	0.22925	0.202217	0.08142	0.184908	0.14934	0.156573
61	0.029965	0.036823	0.019782	0.04693	0.041579	0.038426	0.041513	0.014448	0.055324	0.053885	0.059869	0.050506	0.056033	0.342037	0.279243	0.049729	0.182139	0.086398	0.22833	0.083758	0.221117	0.194602	0.083123	0.179158	0.143468	0.157113
62	0.030525	0.037527	0.019918	0.047806	0.042267	0.039111	0.042401	0.014979	0.056331	0.054894	0.060914	0.051653	0.057103	0.326131	0.264025	0.05073	0.17438	0.087895	0.216142	0.085443	0.213856	0.188111	0.084496	0.174768	0.139285	0.15788
63	0.031155	0.038262	0.019971	0.048645	0.043127	0.039764	0.043128	0.015059	0.057457	0.055853	0.062058	0.052446	0.058161	0.310118	0.250159	0.051514	0.16747	0.089489	0.204601	0.086915	0.207438	0.182718	0.086095	0.171183	0.135302	0.15872
64	0.031697	0.038955	0.020095	0.049608	0.044058	0.040514	0.043804	0.015417	0.058559	0.05703	0.063236	0.053529	0.05918	0.293301	0.236837	0.052644	0.161961	0.091275	0.195419	0.088691	0.203195	0.178649	0.087611	0.168687	0.132196	0.159808
65	0.032343	0.039705	0.020269	0.050445	0.044781	0.041133	0.044517	0.015648	0.059544	0.057984	0.064411	0.054365	0.060192	0.277694	0.224784	0.053472	0.157623	0.092721	0.187277	0.090234	0.198545	0.175205	0.089315	0.166282	0.129738	0.161009
66	0.032916	0.040389	0.020209	0.051406	0.045635	0.041891	0.045324	0.015915	0.060641	0.058948	0.065361	0.055261	0.061305	0.26219	0.213859	0.054429	0.154148	0.094419	0.180393	0.091863	0.19553	0.172574	0.090889	0.165003	0.12765	0.1623
67	0.033528	0.041186	0.020414	0.052285	0.046584	0.042623	0.046051	0.016164	0.06167	0.060067	0.066505	0.056234	0.062505	0.24823	0.204657	0.0553	0.151482	0.096639	0.174424	0.093546	0.193286	0.170676	0.092593	0.163871	0.12582	0.163675
68	0.033988	0.041952	0.020462	0.053121	0.047338	0.043152	0.046772	0.016452	0.062787	0.061026	0.06749	0.057095	0.063512	0.235434	0.196633	0.056345	0.14956	0.107254	0.169866	0.095224	0.190899	0.169113	0.093992	0.16369	0.124519	0.165206
69	0.034577	0.042631	0.020446	0.053999	0.048097	0.043874	0.047574	0.016638	0.063852	0.062107	0.068674	0.058153	0.064621	0.223957	0.189298	0.057259	0.148469	0.139228	0.166427	0.096885	0.189921	0.168022	0.095532	0.163573	0.123821	0.166675
70	0.035289	0.043283	0.020602	0.05496	0.048975	0.044643	0.048421	0.01687	0.06483	0.063152	0.069763	0.059245	0.065679	0.213477	0.183074	0.058261	0.147523	0.192787	0.163606	0.098444	0.188951	0.167495	0.097232	0.163504	0.123011	0.168437
71	0.035844	0.043936	0.020637	0.055966	0.049681	0.045447	0.049229	0.017059	0.06594	0.064234	0.070939	0.060022	0.066703	0.204517	0.178086	0.059046	0.146982	0.250728	0.161534	0.100114	0.188633	0.167203	0.098584	0.16403	0.122868	0.169937
72	0.036339	0.044691	0.020868	0.056926	0.050416	0.046137	0.049858	0.017552	0.067065	0.065246	0.072028	0.060982	0.067761	0.196322	0.173103	0.060178	0.147304	0.295887	0.160339	0.101806	0.188659	0.167489	0.100185	0.164884	0.122867	0.171586
73	0.036893	0.045441	0.02103	0.057809	0.051443	0.046915	0.050716	0.017914	0.068051	0.066292	0.073161	0.061861	0.068952	0.189187	0.169431	0.066714	0.147853	0.3292	0.159392	0.103327	0.188871	0.167716	0.10159	0.165598	0.12301	0.173301
74	0.037401	0.046223	0.021077	0.05873	0.052143	0.047525	0.051532	0.018092	0.068974	0.067249	0.074259	0.062966	0.069881	0.182805	0.166243	0.093798	0.148477	0.354342	0.158737	0.105004	0.189515	0.168304	0.103305	0.166837	0.123422	0.175028
75	0.037914	0.046893	0.021068	0.059565	0.052896	0.04824	0.052424	0.018365	0.069897	0.068213	0.075314	0.063782	0.070998	0.177677	0.163517	0.149957	0.149258	0.372027	0.158699	0.106643	0.190222	0.169104	0.104741	0.167952	0.123787	0.176969
76	0.03858	0.047565	0.021059	0.060445	0.053947	0.048895	0.053324	0.018671	0.071091	0.069345	0.076453	0.064785	0.072146	0.173291	0.161173	0.224184	0.150399	0.386226	0.159067	0.108352	0.191236	0.169899	0.106329	0.169342	0.124236	0.178648
77	0.039128	0.048296	0.021354	0.061409	0.054789	0.049573	0.053909	0.018739	0.072177	0.070382	0.077586	0.065741	0.073248	0.169768	0.159289	0.284356	0.151555	0.391593	0.15965	0.109818	0.19225	0.170959	0.108035	0.170691	0.124776	0.180531
78	0.039693	0.04898	0.021351	0.062247	0.055626	0.050345	0.054712	0.019027	0.073247	0.071425	0.078667	0.066829	0.074254	0.166288	0.157962	0.321893	0.152629	0.39342	0.160442	0.111552	0.193725	0.17208	0.109694	0.172243	0.125601	0.182363
79	0.040264	0.049684	0.021456	0.063252	0.056439	0.051003	0.055475	0.019175	0.074354	0.072433	0.079769	0.067717	0.075413	0.164104	0.156947	0.345467	0.154181	0.38764	0.161366	0.11327	0.195017	0.17336	0.111278	0.173951	0.126141	0.184275
80	0.040948	0.050305	0.021549	0.06409	0.057181	0.051731	0.056297	0.019386	0.075317	0.073525	0.080954	0.068643	0.076605	0.161828	0.156396	0.362198	0.155571	0.380055	0.162571	0.114956	0.196641	0.174573	0.112911	0.175691	0.127216	0.186175
81	0.041451	0.051129	0.021736	0.064928	0.05816	0.052334	0.057092	0.019596	0.076344	0.074527	0.082047	0.069766	0.077586	0.159756	0.156073	0.375161	0.156997	0.369512	0.164	0.116439	0.198213	0.175986	0.114511	0.177348	0.127877	0.188086
82	0.04208	0.051813	0.021841	0.06589	0.058985	0.052908	0.057819	0.01992	0.077423	0.07553	0.083238	0.07056	0.078647	0.158229	0.155957	0.387559	0.158614	0.357134	0.165168	0.118181	0.199961	0.177532	0.116167	0.179104	0.128942	0.190218
83	0.042587	0.052419	0.022034	0.066769	0.059786	0.053625	0.058575	0.020142	0.078454	0.076696	0.084219	0.071589	0.079626	0.156764	0.155886	0.39658	0.160133	0.342164	0.166681	0.119688	0.201837	0.178999	0.117759	0.180761	0.129867	0.192233
84	0.043194	0.053119	0.022133	0.067775	0.060677	0.054201	0.059439	0.020425	0.079514	0.077699	0.08532	0.072627	0.080813	0.155984	0.155916	0.40232	0.161659	0.32742	0.168235	0.121391	0.203772	0.180686	0.119199	0.18234	0.131007	0.194226
85	0.043685	0.053823	0.022124	0.068487	0.061443	0.055011	0.06003	0.020668	0.080573	0.078786	0.086503	0.073468	0.081868	0.15524	0.156263	0.402263	0.163068	0.312805	0.169786	0.123063	0.205491	0.182226	0.120898	0.184235	0.132037	0.196118
86	0.044303	0.054522	0.022242	0.069493	0.062227	0.055702	0.060836	0.020974	0.081553	0.079794	0.087503	0.074416	0.082806	0.154694	0.156653	0.396645	0.164545	0.297832	0.171444	0.124547	0.207395	0.184086	0.122529	0.186148	0.133049	0.197984
87	0.044858	0.0553	0.022296	0.070415	0.063111	0.056509	0.06186	0.021134	0.082581	0.080788	0.088545	0.075313	0.084085	0.154632	0.157207	0.386137	0.166357	0.284926	0.173003	0.126195	0.209549	0.185639	0.124144	0.187912	0.134167	0.199839
88	0.045423	0.056078	0.022478	0.071254	0.063793	0.057168	0.062621	0.021606	0.083688	0.081831	0.089714	0.076393	0.084929	0.15462	0.158077	0.3727	0.167885	0.272646	0.174683	0.127883	0.211268	0.187352	0.12573	0.189808	0.135165	0.201909
89	0.046006	0.056736	0.022513	0.072134	0.06472	0.057811	0.063254	0.021773	0.084724	0.082836	0.090865	0.07721	0.086173	0.154707	0.158935	0.355711	0.16969	0.261585	0.176427	0.12951	0.213605	0.18914	0.12727	0.191556	0.136299	0.203743
90	0.04665	0.057531	0.022702	0.073054	0.06548	0.058454	0.064105	0.02196	0.0858	0.083737	0.092005	0.078418	0.087187	0.155145	0.159726	0.338505	0.171168	0.251371	0.178144	0.131166	0.215604	0.190868	0.129042	0.193492	0.137256	0.205779
Time	Water	1x10[-8]	1x10[-8]	1x10[-8]	1x10[-7]	1x10[-7]	1x10[-7]	1x10[-6]	1x10[-6]	1x10[-6]	1x10[-5]	1x10[-5]	1x10[-5]	1x10[-4]	1x10[-4]	1x10[-4]	1x10[-3]	1x10[-3]	1x10[-3]	1x10[-2]	1x10[-2]	1x10[-2]	1x10[-1]	1x10[-1]	1x10[-1]	DENV2 cDNA
0	0	0	0	0	0	0	0	0	0	0	0	0	0	0	0	0	0	0	0	0	0	0	0	0	0	0
1	0	0	0	0	0	0	0	0	0	0	0	0	0	0	0	0	0	0	0	0	0	0	0	0	0	0
2	0	0	0	0	0	0	0	0	0	0	0	0	0	0	0	0	0	0	0	0	0	0	0	0	0	0
3	0	0	0	0	0	0	0	0	0	0	0	0	0	0	0	0	0	0	0	0	0	0	0	0	0	0
4	0	0	0	0	0	0	0	0	0	0	0	0	0	0	0	0	0	0	0	0	0	0	0	0	0	0
5	0	0	0	0	0	0	0	0	0	0	0	0	0	0	0	0	0	0	0	0	0	0	0	0	0	0
6	0	0	0	0	0	0	0	0	0	0	0	0	0	0	0	0	0	0	0	0	0	0	0	0	0	0
7	0	0	0	0	0	0	0	0	0	0	0	0	0	0	0	0	0	0	0	0	0	0	0	0	0	0
8	0	0	0	0	0	0	0	0	0	0	0	0	0	0	0	0	0	0	0	0	0	0	0	0	0	0
9	0	0	0	0	0	0	0	0	0	0	0	0	0	0	0	0	0	0	0	0	0	0	0	0	0	0
10	0	0	0	0	0	0	0	0	0	0	0	0	0	0	0	0	0	0	0	0	0	0	0	0	0	0
11	-7.3e-05	0.0003	6.2e-05	2.6e-05	0.000437	0.000278	0.000737	-3.9e-05	0.000816	0.00041	0.000729	0.001298	0.001454	0.001306	0.001046	0.001184	-0.000475	-0.000397	-0.000443	-0.000126	0.000553	0.000598	0.000615	0.001462	0.001491	0.00109
12	0.000522	0.001291	-0.00013	0.000167	0.001196	0.000527	0.001051	-0.000137	0.002157	0.001748	0.001799	0.002542	0.002919	0.002702	0.002138	0.002457	0.000266	9e-05	0.001073	0.002467	0.003129	0.00372	0.003784	0.003771	0.003144	0.001811
13	0.001005	0.001939	-0.000202	0.000334	0.00177	0.000786	0.001304	-0.000107	0.003369	0.002915	0.002737	0.00354	0.003938	0.004063	0.003214	0.003637	0.00262	0.002482	0.003364	0.005102	0.006664	0.00661	0.006384	0.006032	0.00468	0.002689
14	0.001582	0.00289	-1.3e-05	0.000355	0.002335	0.000933	0.001073	0.000156	0.004399	0.003841	0.00375	0.004668	0.0051	0.005127	0.004252	0.004822	0.004841	0.004557	0.0054	0.007645	0.008901	0.009254	0.00925	0.008092	0.006225	0.003349
15	0.002157	0.003795	-8.5e-05	0.000402	0.002866	0.001162	0.001289	0.000287	0.005604	0.004974	0.004783	0.005561	0.00617	0.006443	0.005227	0.005873	0.007139	0.006689	0.007374	0.010252	0.011306	0.011726	0.011579	0.010094	0.007435	0.004084
16	0.002647	0.004539	-0.000158	0.000643	0.003393	0.001457	0.001542	0.000209	0.00655	0.005733	0.005554	0.006592	0.007188	0.007589	0.00617	0.006926	0.009263	0.008565	0.009476	0.012507	0.013651	0.014293	0.013896	0.012207	0.008763	0.004803
17	0.003083	0.005345	-0.000302	0.00071	0.003912	0.001468	0.001893	0.000276	0.007487	0.0067	0.006435	0.007513	0.00857	0.008869	0.006979	0.007881	0.011271	0.010296	0.011185	0.014783	0.015956	0.016633	0.016389	0.014112	0.010016	0.005467
18	0.003552	0.006158	-0.000181	0.00071	0.004441	0.00183	0.002124	0.000356	0.008565	0.007632	0.007284	0.008302	0.009674	0.010055	0.007998	0.009027	0.013545	0.012115	0.013129	0.017074	0.018194	0.019174	0.018704	0.016048	0.011243	0.00604
19	0.003976	0.006942	-0.000381	0.000846	0.00493	0.002008	0.002468	0.000341	0.009375	0.008543	0.00792	0.009083	0.010785	0.011203	0.008912	0.010035	0.015489	0.013902	0.014838	0.019277	0.020365	0.021359	0.021027	0.017854	0.012239	0.006604
20	0.004385	0.007512	-0.000445	0.001003	0.005551	0.00212	0.002701	0.00037	0.010405	0.009343	0.008654	0.010114	0.011848	0.012353	0.00969	0.010995	0.017355	0.015779	0.016548	0.021563	0.022519	0.023707	0.023155	0.019775	0.013463	0.00723
21	0.004768	0.008256	-0.000476	0.000877	0.006089	0.002368	0.002968	0.000444	0.011346	0.01024	0.009373	0.010942	0.01288	0.013457	0.010516	0.011953	0.019341	0.017483	0.018344	0.023715	0.024932	0.02592	0.025303	0.021735	0.014418	0.007773
22	0.005211	0.008988	-0.000383	0.000976	0.006684	0.002696	0.003237	0.000309	0.012334	0.011016	0.010229	0.011806	0.013952	0.014566	0.01145	0.012912	0.021117	0.018896	0.019968	0.025711	0.026967	0.028019	0.027375	0.0235	0.015498	0.008459
23	0.005654	0.00983	-0.00026	0.001091	0.007243	0.002908	0.003379	0.00042	0.013277	0.011802	0.010795	0.012439	0.015022	0.015712	0.012219	0.013742	0.022842	0.020573	0.021637	0.027882	0.029269	0.030522	0.029538	0.025325	0.016622	0.028983
24	0.00597	0.01036	-0.000299	0.001358	0.007754	0.003162	0.003641	0.000482	0.014215	0.012598	0.011607	0.013299	0.016218	0.01682	0.013021	0.014705	0.024878	0.022192	0.02322	0.030067	0.031495	0.032638	0.031572	0.026893	0.017761	0.095702
25	0.006239	0.010971	-0.000554	0.0013	0.008213	0.003388	0.00388	0.000632	0.015073	0.01344	0.012316	0.014112	0.017195	0.017799	0.013831	0.015539	0.026622	0.023928	0.025104	0.032112	0.033843	0.0347	0.033641	0.028823	0.018532	0.177696
26	0.006636	0.011576	-0.00048	0.001515	0.008609	0.003575	0.004183	0.000712	0.015926	0.014231	0.012997	0.014851	0.018311	0.018953	0.014575	0.01632	0.028357	0.025483	0.026568	0.034054	0.036112	0.03702	0.035714	0.030513	0.019609	0.247652
27	0.006905	0.012239	-0.000295	0.001755	0.009136	0.003786	0.004622	0.000767	0.016827	0.01482	0.013624	0.015754	0.01942	0.020058	0.015384	0.017195	0.030176	0.027165	0.028356	0.036408	0.038419	0.03924	0.037906	0.032297	0.02074	0.293043
28	0.007254	0.012943	-0.000539	0.00175	0.009609	0.003944	0.004861	0.000574	0.017635	0.015586	0.014256	0.01647	0.020446	0.02112	0.016333	0.018156	0.031878	0.028637	0.029959	0.038273	0.040715	0.041399	0.039896	0.033996	0.021726	0.323443
29	0.007731	0.013722	-0.000551	0.00177	0.010316	0.004237	0.005063	0.000705	0.01849	0.016332	0.014834	0.017349	0.021566	0.022313	0.016932	0.019129	0.033689	0.030347	0.031501	0.040391	0.042995	0.043591	0.041856	0.035635	0.022738	0.348479
30	0.008121	0.014298	-0.000386	0.001796	0.010733	0.00431	0.005325	0.000519	0.019395	0.017032	0.015505	0.01799	0.022587	0.023507	0.017908	0.020089	0.035383	0.031907	0.033042	0.042458	0.045175	0.045779	0.043817	0.037213	0.02375	0.369522
31	0.008451	0.014921	-0.000394	0.002042	0.011183	0.004601	0.005638	0.000568	0.020245	0.017758	0.016149	0.018761	0.023657	0.024315	0.018599	0.020869	0.037178	0.033495	0.034561	0.044381	0.047355	0.047842	0.045717	0.038904	0.024646	0.387998
32	0.00868	0.015648	-0.00037	0.002126	0.011591	0.00475	0.005877	0.000673	0.021189	0.018661	0.016808	0.019546	0.024814	0.025725	0.0195	0.021748	0.038906	0.035055	0.036039	0.04648	0.04959	0.05016	0.047701	0.040587	0.025663	0.40204
33	0.008969	0.016045	-0.000302	0.002136	0.012183	0.005014	0.006177	0.000614	0.021955	0.019265	0.017561	0.020325	0.025797	0.026618	0.020162	0.022532	0.040694	0.036531	0.037828	0.048636	0.051902	0.052249	0.049721	0.043925	0.02948	0.409959
34	0.009426	0.01683	-0.000278	0.002151	0.012799	0.005258	0.006474	0.000726	0.022763	0.020153	0.018183	0.021213	0.026869	0.027857	0.021051	0.023537	0.042363	0.038155	0.039337	0.05078	0.053947	0.054515	0.051737	0.066759	0.052943	0.410012
35	0.009937	0.017436	-0.000353	0.002439	0.013355	0.005306	0.006706	0.000763	0.023611	0.020813	0.018805	0.021851	0.027935	0.028919	0.021745	0.024366	0.044033	0.03969	0.040915	0.052717	0.05619	0.056573	0.053875	0.124092	0.109221	0.403264
36	0.010152	0.018036	-0.000417	0.002302	0.013864	0.005654	0.006885	0.000811	0.024422	0.021458	0.019433	0.022727	0.028999	0.029984	0.02247	0.025208	0.045838	0.041246	0.042425	0.054767	0.058407	0.05854	0.055914	0.202555	0.185681	0.391022
37	0.010422	0.018676	-0.000277	0.002475	0.014296	0.005766	0.007131	0.000758	0.025229	0.022133	0.020192	0.023448	0.030029	0.031091	0.023233	0.026163	0.05144	0.042489	0.043934	0.056729	0.061417	0.060888	0.057797	0.263371	0.248054	0.373983
38	0.010765	0.019224	-0.000297	0.002511	0.014838	0.005981	0.007445	0.000794	0.026179	0.023001	0.020666	0.024237	0.031234	0.032241	0.024012	0.026958	0.07485	0.044231	0.045539	0.058918	0.074502	0.070354	0.059767	0.299395	0.286423	0.354135
39	0.011175	0.019899	-0.000229	0.002731	0.01527	0.006269	0.007551	0.000837	0.027036	0.023723	0.021518	0.025001	0.032306	0.033307	0.02486	0.027827	0.120443	0.045794	0.047159	0.060868	0.11239	0.100084	0.061768	0.323061	0.311675	0.331583
40	0.011626	0.020464	-0.00032	0.002831	0.015838	0.006374	0.007879	0.000885	0.0278	0.024418	0.022053	0.02578	0.033327	0.03433	0.025642	0.028696	0.174242	0.047352	0.048489	0.062907	0.170825	0.151712	0.063904	0.340733	0.331477	0.310908
41	0.011935	0.02107	-0.000205	0.003019	0.016472	0.006762	0.008095	0.000813	0.028564	0.025277	0.022861	0.026601	0.034352	0.035357	0.026447	0.029619	0.220197	0.048746	0.05004	0.064907	0.231943	0.212606	0.065919	0.356178	0.346223	0.288826
42	0.012178	0.02171	-0.000101	0.003134	0.016942	0.006872	0.008289	0.000818	0.029323	0.026003	0.023342	0.027434	0.035293	0.036715	0.027267	0.030586	0.258912	0.050806	0.051725	0.066871	0.280275	0.26816	0.067838	0.366295	0.356	0.267637
43	0.012474	0.022415	-0.000132	0.003338	0.017422	0.006969	0.008491	0.000841	0.030139	0.026648	0.023877	0.028108	0.036405	0.040289	0.028075	0.031282	0.291923	0.059144	0.053205	0.068733	0.314573	0.308682	0.070071	0.369505	0.361485	0.248088
44	0.012763	0.023032	-0.000136	0.003421	0.017854	0.007228	0.008819	0.00075	0.03095	0.027497	0.024526	0.028804	0.037522	0.054426	0.028756	0.03199	0.316493	0.086286	0.054651	0.070766	0.34019	0.333923	0.072048	0.366185	0.362755	0.230068
45	0.013167	0.02351	-0.00018	0.003364	0.01844	0.007604	0.009191	0.000614	0.031888	0.028052	0.025171	0.029576	0.038675	0.089596	0.029586	0.033079	0.33173	0.136907	0.056164	0.072711	0.361915	0.350775	0.073929	0.353726	0.356733	0.213729
46	0.013517	0.024239	-0.000107	0.003672	0.018958	0.007806	0.009281	0.000752	0.032695	0.028742	0.025942	0.030401	0.039616	0.144961	0.030321	0.033729	0.339922	0.20133	0.057946	0.074973	0.372837	0.3602	0.075885	0.337976	0.345379	0.199497
47	0.013679	0.024723	-0.000163	0.003667	0.019583	0.007975	0.009588	0.000699	0.033593	0.029469	0.026389	0.031141	0.040824	0.205899	0.033189	0.034606	0.342862	0.256859	0.059456	0.076856	0.376444	0.367043	0.077806	0.318038	0.329019	0.187443
48	0.014056	0.0253	-0.000196	0.003719	0.01995	0.008135	0.009916	0.000755	0.034225	0.03016	0.027061	0.031779	0.041807	0.260252	0.05126	0.035483	0.340044	0.292508	0.060965	0.079035	0.376584	0.369116	0.079698	0.29511	0.311017	0.175663
49	0.014407	0.025795	-7.2e-05	0.003781	0.020575	0.008441	0.010199	0.000771	0.035135	0.030928	0.027668	0.032602	0.042831	0.298177	0.099324	0.036313	0.335751	0.314079	0.062402	0.080993	0.371547	0.367106	0.08161	0.274098	0.292602	0.165903
50	0.014723	0.026581	-1.1e-05	0.003839	0.021084	0.008727	0.010329	0.000725	0.0359	0.03167	0.028379	0.03337	0.043901	0.321846	0.168907	0.03715	0.329387	0.327992	0.064002	0.083103	0.363554	0.359985	0.083603	0.254138	0.272828	0.157245
51	0.014925	0.0271	-5.6e-05	0.003959	0.021632	0.008748	0.010547	0.000762	0.036835	0.032342	0.029095	0.034052	0.044969	0.339456	0.236	0.038029	0.320938	0.335114	0.06541	0.085108	0.352708	0.347432	0.085666	0.23683	0.255241	0.150003
52	0.015323	0.027833	-7e-06	0.004016	0.02191	0.009056	0.010875	0.000632	0.037518	0.033047	0.02968	0.034881	0.045996	0.35105	0.284483	0.038771	0.311386	0.339516	0.067072	0.08699	0.33995	0.331355	0.087868	0.220929	0.237544	0.14328
53	0.015646	0.028463	-0.000115	0.004121	0.022517	0.009208	0.011121	0.000707	0.038328	0.033698	0.030401	0.035527	0.047028	0.357774	0.314445	0.039733	0.299986	0.34135	0.06843	0.088935	0.324434	0.312614	0.089751	0.207357	0.221404	0.137619
54	0.015861	0.028965	-3.1e-05	0.004278	0.022985	0.009341	0.011426	0.000623	0.039141	0.03437	0.031107	0.036336	0.048052	0.361477	0.333866	0.040482	0.285805	0.340771	0.07012	0.091035	0.309088	0.294668	0.091619	0.195745	0.207269	0.132541
55	0.016171	0.029605	-0.000155	0.004319	0.023356	0.0095	0.011679	0.000621	0.039868	0.035134	0.031653	0.037165	0.049081	0.361225	0.346678	0.041526	0.272027	0.334977	0.071546	0.093046	0.292892	0.276132	0.093676	0.185815	0.194754	0.12807
56	0.016636	0.030293	1e-06	0.00445	0.024015	0.009702	0.011832	0.000721	0.040811	0.035866	0.032223	0.037808	0.050146	0.35769	0.354297	0.042359	0.257972	0.324103	0.073198	0.095164	0.278718	0.259843	0.095782	0.17811	0.183612	0.124322
57	0.016939	0.030823	-7.1e-05	0.004575	0.024448	0.009989	0.012069	0.000841	0.041666	0.036522	0.032999	0.038591	0.051263	0.349759	0.358429	0.043196	0.243804	0.311241	0.074742	0.09703	0.264357	0.246139	0.097606	0.171413	0.173496	0.120913
58	0.017397	0.031424	-4.7e-05	0.00467	0.025022	0.0102	0.012434	0.000742	0.042383	0.037268	0.033633	0.03927	0.052429	0.34054	0.359623	0.044204	0.231297	0.296159	0.076402	0.098933	0.252224	0.23407	0.099608	0.166237	0.165231	0.118239
59	0.017579	0.032129	-3.1e-05	0.004879	0.025466	0.010407	0.012667	0.000778	0.043248	0.037864	0.034192	0.040103	0.053497	0.328853	0.357961	0.047669	0.220217	0.280092	0.077882	0.101034	0.241873	0.224463	0.101574	0.162239	0.157611	0.115769
60	0.017923	0.032765	-1.5e-05	0.004857	0.025988	0.010746	0.012944	0.000675	0.043962	0.038555	0.034854	0.040829	0.05457	0.316985	0.352194	0.062369	0.209518	0.262982	0.079456	0.103138	0.233172	0.21567	0.103591	0.159372	0.151833	0.113353
61	0.018287	0.033343	-5.1e-05	0.005093	0.026545	0.011055	0.013234	0.000724	0.044863	0.039302	0.035581	0.041558	0.055554	0.30455	0.343959	0.098923	0.200667	0.247209	0.081001	0.105067	0.22552	0.208736	0.105405	0.156705	0.146285	0.111933
62	0.018563	0.033896	9.8e-05	0.005329	0.027033	0.011145	0.013511	0.000652	0.045674	0.04003	0.036133	0.042204	0.056582	0.291048	0.332341	0.155038	0.192912	0.23281	0.08251	0.107175	0.218536	0.202942	0.107307	0.155017	0.141759	0.110499
63	0.018953	0.034502	0.00013	0.005318	0.027572	0.011324	0.013624	0.000586	0.046496	0.040626	0.03679	0.043031	0.057741	0.277826	0.320229	0.213495	0.186952	0.220221	0.084059	0.109058	0.213379	0.198509	0.109284	0.15388	0.138127	0.109115
64	0.01929	0.035243	0.000198	0.005328	0.028069	0.011573	0.014048	0.000648	0.04726	0.041436	0.037376	0.043687	0.058904	0.264856	0.30584	0.263525	0.181831	0.209401	0.085653	0.111082	0.209244	0.195276	0.111511	0.152931	0.135108	0.108154
65	0.019514	0.035681	9e-05	0.005548	0.028556	0.011847	0.014349	0.000602	0.048073	0.041964	0.03799	0.044407	0.059925	0.252103	0.291052	0.30209	0.177264	0.199893	0.087166	0.113275	0.206222	0.192481	0.113464	0.152629	0.132516	0.107235
66	0.01977	0.036356	0.000175	0.0056	0.029048	0.012141	0.014541	0.000556	0.04888	0.042769	0.038653	0.045173	0.060999	0.239565	0.27608	0.325859	0.174291	0.191986	0.090428	0.115289	0.203745	0.190859	0.115515	0.152511	0.129949	0.106375
67	0.020213	0.036993	0.000218	0.005736	0.029584	0.012353	0.014815	0.000713	0.050322	0.043448	0.039287	0.045876	0.061938	0.228137	0.260856	0.3415	0.171584	0.18513	0.114269	0.117236	0.202241	0.189313	0.117478	0.152936	0.128231	0.105743
68	0.020498	0.037663	0.000119	0.005862	0.029943	0.012635	0.01519	0.000629	0.058038	0.044199	0.039891	0.046706	0.063056	0.217592	0.245782	0.351067	0.16996	0.1795	0.173407	0.11922	0.200968	0.188904	0.119346	0.15349	0.126979	0.105054
69	0.020774	0.038148	0.000326	0.005976	0.030551	0.012935	0.015191	0.000628	0.082235	0.044818	0.040511	0.047433	0.064039	0.208545	0.232178	0.357685	0.168665	0.175267	0.254314	0.12123	0.2005	0.188776	0.121372	0.154266	0.125795	0.10494
70	0.021138	0.038883	0.00025	0.006013	0.030971	0.013128	0.015659	0.000562	0.124823	0.045679	0.041067	0.048005	0.065157	0.200334	0.219871	0.36108	0.168159	0.171277	0.315237	0.123288	0.200447	0.188859	0.123392	0.15536	0.12527	0.104608
71	0.021447	0.039536	0.000159	0.006128	0.031428	0.013414	0.015871	0.000527	0.174379	0.046239	0.041824	0.048922	0.066272	0.192923	0.208073	0.36366	0.168048	0.168298	0.350301	0.125042	0.200463	0.189573	0.125613	0.156204	0.124518	0.104392
72	0.021751	0.040021	0.000415	0.006416	0.032067	0.013546	0.015937	0.000538	0.220988	0.046903	0.042468	0.049565	0.067257	0.186953	0.198257	0.363157	0.168133	0.165681	0.372833	0.12721	0.201051	0.190607	0.131519	0.157611	0.124421	0.104393
73	0.022109	0.040669	0.000367	0.006405	0.032417	0.013716	0.016207	0.000561	0.265493	0.047673	0.043005	0.050352	0.068328	0.181419	0.188778	0.357739	0.168391	0.164001	0.389547	0.129169	0.201695	0.191907	0.150849	0.158954	0.124471	0.104701
74	0.022347	0.041329	0.000315	0.006526	0.03312	0.014082	0.016508	0.000432	0.303907	0.048338	0.043565	0.051082	0.06949	0.176648	0.180167	0.349315	0.169295	0.162754	0.402684	0.130997	0.202726	0.193532	0.188669	0.160179	0.124408	0.104778
75	0.022843	0.041963	0.000391	0.006609	0.03378	0.014224	0.016672	0.000577	0.332001	0.049021	0.044328	0.051809	0.070523	0.172532	0.172888	0.336491	0.170239	0.162019	0.411542	0.133129	0.203974	0.194919	0.239447	0.161612	0.124737	0.104651
76	0.023216	0.042519	0.000387	0.006908	0.034216	0.014529	0.017001	0.000641	0.349139	0.049673	0.04481	0.052632	0.071593	0.16895	0.166448	0.322748	0.171275	0.161579	0.413656	0.135182	0.205165	0.19674	0.289732	0.163022	0.125147	0.105124
77	0.023411	0.043241	0.000479	0.00695	0.034812	0.014788	0.017339	0.000715	0.361271	0.050356	0.045538	0.053466	0.072708	0.166056	0.160974	0.306943	0.172666	0.161541	0.411452	0.137058	0.20676	0.198648	0.329454	0.164522	0.125803	0.105316
78	0.023791	0.043848	0.000464	0.007102	0.035257	0.015019	0.017592	0.000713	0.36771	0.051135	0.046168	0.054243	0.073824	0.16383	0.156274	0.291892	0.174341	0.161762	0.403767	0.139271	0.208418	0.200796	0.35522	0.165863	0.126329	0.105776
79	0.0242	0.044399	0.00038	0.007227	0.035827	0.015235	0.017801	0.000725	0.372466	0.051723	0.046823	0.054873	0.074942	0.161501	0.152139	0.275354	0.17574	0.162326	0.390288	0.141215	0.209983	0.202839	0.372874	0.167602	0.126786	0.10607
80	0.024404	0.045003	0.000428	0.00731	0.036358	0.015349	0.018034	0.000794	0.37486	0.052479	0.047468	0.055573	0.076016	0.160264	0.148442	0.260167	0.177347	0.163112	0.372704	0.143248	0.211737	0.204667	0.38335	0.169167	0.127723	0.106588
81	0.024649	0.045595	0.000248	0.007514	0.036791	0.015622	0.018178	0.000646	0.374186	0.053099	0.048196	0.056434	0.077134	0.158971	0.145349	0.245817	0.179109	0.163985	0.353363	0.145241	0.213614	0.206802	0.386933	0.170948	0.128541	0.106647
82	0.025026	0.046265	0.00054	0.007619	0.03739	0.015857	0.018452	0.00062	0.369633	0.053792	0.048718	0.057084	0.078118	0.157935	0.142808	0.231932	0.181053	0.164818	0.334232	0.147238	0.215654	0.209055	0.386895	0.172633	0.129441	0.107017
83	0.025303	0.046873	0.000468	0.007571	0.037982	0.016228	0.018661	0.000771	0.359623	0.054543	0.049451	0.057771	0.079279	0.15758	0.140637	0.220144	0.182938	0.166055	0.314727	0.149356	0.217631	0.211312	0.384413	0.174005	0.130179	0.107632
84	0.025605	0.047497	0.000484	0.007907	0.038436	0.016332	0.018955	0.001455	0.347674	0.055232	0.050165	0.058502	0.080355	0.157052	0.139008	0.209414	0.184661	0.167124	0.297144	0.151354	0.219576	0.213599	0.380423	0.175783	0.131098	0.108181
85	0.025882	0.04812	0.000469	0.007964	0.038993	0.016577	0.019286	0.006316	0.333605	0.055792	0.050781	0.059248	0.081428	0.156988	0.137521	0.199871	0.186549	0.168465	0.281559	0.153423	0.221677	0.215676	0.373467	0.177577	0.132146	0.108765
86	0.026287	0.048641	0.000477	0.007938	0.039404	0.01677	0.019506	0.024294	0.31865	0.056604	0.051446	0.060019	0.082501	0.157208	0.136395	0.191581	0.188431	0.16988	0.267046	0.155494	0.223589	0.218068	0.363905	0.179106	0.133114	0.109354
87	0.026677	0.049306	0.000381	0.0082	0.039853	0.01694	0.019841	0.065889	0.301987	0.057306	0.052121	0.06076	0.083532	0.157443	0.135496	0.184299	0.190189	0.171295	0.254819	0.157308	0.225466	0.220298	0.351445	0.181254	0.134148	0.110019
88	0.027003	0.049976	0.000481	0.008414	0.040445	0.017409	0.020005	0.125705	0.287226	0.058076	0.05283	0.061631	0.084691	0.157706	0.134682	0.178121	0.192204	0.172897	0.244413	0.159523	0.227948	0.222518	0.338112	0.182852	0.135133	0.110568
89	0.027339	0.050631	0.000461	0.008566	0.040916	0.017617	0.020276	0.183528	0.271877	0.058592	0.053466	0.062321	0.085767	0.158023	0.134143	0.172834	0.194186	0.174306	0.236025	0.161588	0.230178	0.224923	0.325189	0.184542	0.136266	0.11126
90	0.027663	0.051152	0.000617	0.008765	0.041431	0.017861	0.020546	0.225	0.25782	0.059298	0.054136	0.063046	0.08684	0.15865	0.133692	0.168184	0.195991	0.175745	0.22873	0.163556	0.232304	0.227239	0.310938	0.186233	0.137152	0.111786

## Sheet: Table 3
MOI 1x10[-4]
Time (min)	Water	Day1	Day1	Day1	Day2	Day2	Day2	Day3	Day3	Day3	Day4	Day4	Day4	Day5	Day5	Day5	Day6	Day6	Day6	Day7	Day7	Day7	DENV-2 cDNA
0	0	0	0	0	0	0	0	0	0	0	0	0	0	0	0	0	0	0	0	0	0	0	0
1	0	0	0	0	0	0	0	0	0	0	0	0	0	0	0	0	0	0	0	0	0	0	0
2	0	0	0	0	0	0	0	0	0	0	0	0	0	0	0	0	0	0	0	0	0	0	0
3	0	0	0	0	0	0	0	0	0	0	0	0	0	0	0	0	0	0	0	0	0	0	0
4	0	0	0	0	0	0	0	0	0	0	0	0	0	0	0	0	0	0	0	0	0	0	0
5	0	0	0	0	0	0	0	0	0	0	0	0	0	0	0	0	0	0	0	0	0	0	0
6	0	0	0	0	0	0	0	0	0	0	0	0	0	0	0	0	0	0	0	0	0	0	0
7	0	0	0	0	0	0	0	0	0	0	0	0	0	0	0	0	0	0	0	0	0	0	0
8	0	0	0	0	0	0	0	0	0	0	0	0	0	0	0	0	0	0	0	0	0	0	0
9	0	0	0	0	0	0	0	0	0	0	0	0	0	0	0	0	0	0	0	0	0	0	0
10	0	0	0	0	0	0	0	0	0	0	0	0	0	0	0	0	0	0	0	0	0	0	0
11	-4.3e-05	-0.000129	9.5e-05	-0.000284	-1.9e-05	-3.4e-05	-9e-05	2.7e-05	-8.8e-05	-0.000107	-5.2e-05	-5.8e-05	-9.6e-05	-0.000129	-7e-05	5.3e-05	-0.000348	-0.000298	-0.000336	-0.000359	-0.000262	-0.000118	-0.000432
12	0.000146	-2.6e-05	8.1e-05	-9.9e-05	2.9e-05	-7e-06	-4.2e-05	2.3e-05	6.8e-05	-3.6e-05	0.000174	0.000754	7e-06	0.000178	-2.4e-05	0.000942	-0.000117	0.000396	0.000227	-8.8e-05	-0.000225	0.000351	-0.000557
13	0.00079	6e-06	-5e-06	0.000608	0.000782	0.0002	0.000287	0.000359	0.001001	0.000883	0.000954	0.002041	0.000694	0.00116	0.000825	0.001662	0.001185	0.001849	0.002399	0.00191	0.000694	0.001239	0.00183
14	0.00153	5.4e-05	2.5e-05	0.001126	0.001521	0.000359	0.000835	0.000741	0.001748	0.001527	0.001701	0.003289	0.001453	0.002285	0.001705	0.002639	0.002902	0.003438	0.00442	0.003962	0.001838	0.002275	0.004285
15	0.002029	0	-8.8e-05	0.001722	0.002257	0.000396	0.001106	0.00116	0.002626	0.002287	0.002709	0.00446	0.002305	0.003371	0.002427	0.003699	0.004559	0.004715	0.006314	0.00613	0.003317	0.003687	0.006651
16	0.00261	9.4e-05	-6.8e-05	0.002081	0.002976	0.000428	0.001592	0.00149	0.003307	0.003064	0.003589	0.005628	0.002993	0.004368	0.003117	0.00452	0.005995	0.006067	0.008094	0.008033	0.005159	0.005291	0.009045
17	0.003152	-1.3e-05	-0.000126	0.002704	0.003569	0.000566	0.001986	0.001909	0.004128	0.003775	0.004407	0.006617	0.00374	0.005295	0.003928	0.005454	0.007452	0.007452	0.009955	0.009951	0.006929	0.007239	0.011325
18	0.003691	4.2e-05	-9.5e-05	0.003285	0.004136	0.000805	0.002419	0.002239	0.004659	0.004627	0.005135	0.00771	0.004255	0.006214	0.004631	0.005997	0.008879	0.008891	0.011733	0.011982	0.008857	0.008929	0.013336
19	0.004207	0.000137	-8.5e-05	0.003622	0.00492	0.000773	0.002772	0.002641	0.005413	0.005292	0.006033	0.008969	0.005041	0.00708	0.005303	0.006854	0.010287	0.010087	0.01345	0.013697	0.010754	0.010848	0.015169
20	0.004819	0.000254	-0.000161	0.004124	0.005513	0.001054	0.003104	0.002971	0.005971	0.006007	0.006771	0.009839	0.005755	0.007943	0.005935	0.007614	0.011668	0.011543	0.015206	0.015562	0.012352	0.012857	0.017151
21	0.005408	0.000186	-0.00023	0.004673	0.006202	0.001001	0.003392	0.003194	0.006731	0.006747	0.007698	0.010898	0.006501	0.008836	0.006563	0.008397	0.013047	0.01263	0.016732	0.017425	0.014216	0.014669	0.019228
22	0.005855	0.00017	-0.000226	0.004953	0.006817	0.001091	0.003789	0.003442	0.00735	0.007505	0.008528	0.012139	0.007071	0.00959	0.007221	0.009227	0.014304	0.013831	0.018462	0.019172	0.015832	0.016386	0.021183
23	0.006386	0.000203	-0.000259	0.005613	0.007419	0.001304	0.004077	0.003734	0.007846	0.008136	0.009316	0.013011	0.007778	0.010362	0.007782	0.010071	0.015748	0.015155	0.020041	0.020904	0.017547	0.018332	0.023015
24	0.006845	0.000203	-0.000148	0.006093	0.008025	0.001272	0.004279	0.00406	0.008549	0.008805	0.010041	0.013937	0.008407	0.011126	0.008384	0.010675	0.016918	0.016315	0.021644	0.022579	0.019358	0.020036	0.024886
25	0.007377	0.000173	-0.000226	0.006525	0.008822	0.001574	0.004663	0.00441	0.009086	0.009415	0.010783	0.014871	0.009029	0.011785	0.009004	0.011554	0.018051	0.017588	0.023277	0.024477	0.021164	0.021715	0.02789
26	0.007948	0.000337	-0.000304	0.006952	0.009221	0.001542	0.004871	0.004631	0.009658	0.010081	0.011543	0.015943	0.009559	0.012665	0.009548	0.012146	0.019189	0.01879	0.024863	0.02617	0.022906	0.02338	0.054832
27	0.008461	0.000315	-0.000344	0.007296	0.009871	0.001787	0.005232	0.005013	0.010346	0.010758	0.012463	0.016951	0.010175	0.013333	0.010174	0.012825	0.020486	0.019945	0.026464	0.028025	0.024537	0.025027	0.123007
28	0.00896	0.000254	-0.000296	0.007739	0.010403	0.001919	0.005492	0.005225	0.010976	0.011339	0.013072	0.017846	0.010907	0.014088	0.010794	0.01366	0.021741	0.021171	0.028071	0.029544	0.026227	0.026445	0.216141
29	0.009273	0.000419	-0.000321	0.008209	0.010997	0.002015	0.005659	0.005422	0.011583	0.011795	0.01377	0.018906	0.01159	0.014865	0.011379	0.014374	0.022923	0.022254	0.029652	0.031283	0.027829	0.02799	0.29035
30	0.009936	0.000428	-0.000264	0.008747	0.011603	0.002137	0.006047	0.005669	0.012082	0.012537	0.014611	0.01982	0.012127	0.015498	0.011973	0.015092	0.024019	0.023463	0.031207	0.033032	0.029696	0.029565	0.332074
31	0.01026	0.000561	-0.000342	0.009185	0.012145	0.002254	0.0063	0.005944	0.012576	0.013068	0.015371	0.020986	0.012887	0.016193	0.012377	0.015871	0.025198	0.024561	0.032714	0.034806	0.031509	0.031155	0.359186
32	0.010704	0.000468	-0.00034	0.009597	0.012786	0.002301	0.006571	0.006378	0.013261	0.013746	0.016025	0.021935	0.01343	0.016886	0.013107	0.016533	0.026367	0.025586	0.034387	0.0365	0.032904	0.032563	0.382517
33	0.011213	0.000485	-0.000416	0.010178	0.013388	0.002365	0.006872	0.006614	0.013633	0.014223	0.016826	0.022847	0.01415	0.017668	0.013577	0.017321	0.027479	0.026842	0.035823	0.038296	0.034796	0.034161	0.400582
34	0.011625	0.000516	-0.000295	0.010637	0.013978	0.002541	0.007212	0.00688	0.014196	0.014984	0.017596	0.023802	0.014751	0.018249	0.014144	0.017891	0.028543	0.027996	0.037472	0.039958	0.036511	0.03566	0.411244
35	0.012175	0.000649	-0.000551	0.011119	0.014675	0.002742	0.007434	0.007142	0.014725	0.015494	0.018236	0.024657	0.015355	0.019017	0.014759	0.018706	0.029824	0.029037	0.03899	0.041749	0.038179	0.0371	0.409532
36	0.012633	0.000619	-0.000306	0.011507	0.015108	0.002785	0.007743	0.007551	0.015283	0.016118	0.019051	0.025694	0.016063	0.019629	0.015341	0.019368	0.030855	0.030191	0.040565	0.043386	0.03972	0.038733	0.397434
37	0.013231	0.000714	-0.000391	0.01193	0.015658	0.002917	0.007924	0.007557	0.015802	0.016696	0.019704	0.026644	0.016716	0.020397	0.015807	0.019924	0.031925	0.03139	0.042073	0.045051	0.041406	0.040195	0.375875
38	0.013595	0.000832	-0.000308	0.012406	0.0163	0.003072	0.008349	0.008002	0.016472	0.017325	0.020452	0.027521	0.017167	0.021049	0.016301	0.020661	0.032932	0.032508	0.043652	0.046742	0.043217	0.041636	0.349488
39	0.01417	0.000731	-0.000325	0.012786	0.017015	0.003173	0.008607	0.008136	0.016908	0.017797	0.021178	0.028659	0.017836	0.021534	0.016804	0.021393	0.033959	0.0335	0.045078	0.048421	0.044753	0.043144	0.321242
40	0.014454	0.000709	-0.000455	0.013293	0.017491	0.003369	0.008911	0.008514	0.01752	0.018429	0.021809	0.029497	0.018379	0.022332	0.017354	0.022142	0.035127	0.034563	0.046537	0.050078	0.046563	0.044587	0.295046
41	0.015	0.000866	-0.000524	0.01372	0.01805	0.003428	0.00931	0.008697	0.01799	0.019128	0.02252	0.030387	0.019093	0.022958	0.01803	0.022752	0.036222	0.035546	0.048084	0.051772	0.048169	0.04595	0.270671
42	0.015518	0.000773	-0.000591	0.014254	0.018692	0.003491	0.009525	0.009043	0.018582	0.019547	0.023129	0.03136	0.019728	0.02374	0.018663	0.023422	0.037152	0.036659	0.049665	0.053564	0.049794	0.047433	0.249208
43	0.015922	0.000758	-0.000561	0.014699	0.019317	0.003555	0.009954	0.009444	0.018999	0.020062	0.0238	0.032309	0.020311	0.024374	0.019263	0.024269	0.038311	0.037887	0.051243	0.055253	0.051491	0.048803	0.23043
44	0.016486	0.000759	-0.000547	0.015236	0.019827	0.003757	0.010098	0.009649	0.01947	0.020802	0.024567	0.033217	0.020985	0.024916	0.019882	0.024848	0.039309	0.038944	0.052536	0.056914	0.053123	0.05026	0.214441
45	0.016931	0.00076	-0.000564	0.015695	0.0204	0.003884	0.010371	0.009816	0.020033	0.021358	0.025337	0.034208	0.021483	0.025637	0.020322	0.02566	0.040371	0.040077	0.054206	0.058649	0.054789	0.051757	0.200592
46	0.017393	0.000683	-0.000685	0.01614	0.020877	0.0039	0.010649	0.00995	0.020435	0.021907	0.026197	0.035134	0.022112	0.026392	0.020781	0.02616	0.041456	0.041133	0.055702	0.06036	0.056233	0.053062	0.188946
47	0.017871	0.000957	-0.000618	0.016605	0.021483	0.003958	0.011054	0.010295	0.020925	0.022568	0.026878	0.036207	0.02282	0.026987	0.021392	0.026858	0.042481	0.042311	0.057258	0.062098	0.058167	0.05448	0.180071
48	0.018395	0.000919	-0.00069	0.01698	0.022086	0.004208	0.01128	0.010447	0.021401	0.023146	0.027487	0.037063	0.023449	0.027778	0.021952	0.027469	0.043596	0.043368	0.058833	0.063837	0.059832	0.055925	0.17278
49	0.018839	0.00095	-0.000668	0.017524	0.022745	0.004393	0.011585	0.010838	0.021905	0.023846	0.028293	0.03793	0.02394	0.028289	0.022504	0.028203	0.044602	0.044409	0.060362	0.065657	0.061429	0.05735	0.166297
50	0.01943	0.001092	-0.000693	0.018004	0.023474	0.00441	0.011887	0.011023	0.022503	0.02447	0.028943	0.038891	0.024523	0.029041	0.022909	0.028861	0.045684	0.045609	0.06186	0.067415	0.063118	0.058789	0.16117
51	0.019699	0.001155	-0.000662	0.01832	0.023889	0.004601	0.012082	0.011215	0.023008	0.025002	0.029615	0.039853	0.02517	0.029687	0.023469	0.029571	0.046541	0.046917	0.063336	0.069078	0.064757	0.060161	0.157418
52	0.02034	0.001094	-0.000543	0.018779	0.024479	0.004707	0.01255	0.011477	0.023493	0.025551	0.030305	0.040691	0.025827	0.030368	0.024028	0.030297	0.047736	0.047844	0.064779	0.070633	0.066513	0.061554	0.154095
53	0.020668	0.001196	-0.000673	0.019356	0.025068	0.004851	0.012879	0.011592	0.023925	0.026143	0.031017	0.041717	0.026422	0.03112	0.024673	0.030999	0.048661	0.048837	0.066236	0.0724	0.068086	0.062907	0.151982
54	0.021241	0.001104	-0.000706	0.019746	0.025657	0.004887	0.013036	0.012032	0.024473	0.026669	0.031676	0.042579	0.027091	0.031581	0.025211	0.031614	0.049804	0.050009	0.067858	0.074131	0.069659	0.064413	0.150369
55	0.021649	0.001144	-0.000756	0.020216	0.026313	0.005127	0.013276	0.0123	0.024935	0.027331	0.032388	0.043623	0.027668	0.032337	0.025788	0.032091	0.050688	0.051102	0.069284	0.07584	0.071289	0.065742	0.148996
56	0.022068	0.00123	-0.000848	0.020554	0.027046	0.005174	0.013536	0.012421	0.025522	0.027991	0.033128	0.044373	0.028456	0.032915	0.026454	0.032848	0.05179	0.052224	0.070732	0.077607	0.073071	0.067229	0.147993
57	0.022632	0.001215	-0.000864	0.021051	0.027635	0.005356	0.013686	0.012709	0.025788	0.028593	0.033746	0.045493	0.02888	0.033534	0.027031	0.033554	0.052738	0.053382	0.072227	0.079231	0.074742	0.068585	0.147623
58	0.023022	0.001365	-0.00078	0.021531	0.02816	0.005398	0.013875	0.013003	0.026493	0.029028	0.034485	0.046356	0.029611	0.03427	0.027526	0.034146	0.053788	0.054375	0.073768	0.080936	0.076378	0.070031	0.147238
59	0.023569	0.001248	-0.000883	0.021906	0.028701	0.005494	0.014356	0.013246	0.026969	0.029666	0.035329	0.047312	0.030246	0.034699	0.028213	0.034884	0.054771	0.055526	0.07529	0.082597	0.077919	0.071411	0.147564
60	0.024072	0.001389	-0.000906	0.022329	0.029235	0.005531	0.01473	0.013566	0.027416	0.030183	0.035987	0.048433	0.030807	0.035459	0.028686	0.035515	0.055787	0.056634	0.076891	0.084392	0.079553	0.072906	0.148085
61	0.024469	0.001445	-0.000824	0.022866	0.029956	0.005627	0.014856	0.013629	0.027955	0.030777	0.036678	0.049242	0.031305	0.036168	0.029092	0.036317	0.056748	0.057821	0.078328	0.086021	0.081436	0.074241	0.148728
62	0.025089	0.001454	-0.000785	0.023368	0.030497	0.005882	0.015158	0.014	0.028523	0.03144	0.037363	0.050074	0.031843	0.03681	0.029758	0.036976	0.057633	0.058972	0.079805	0.087587	0.082915	0.075794	0.149354
63	0.02554	0.00144	-0.000944	0.023838	0.03107	0.006111	0.01536	0.014179	0.028931	0.031958	0.038117	0.051143	0.032608	0.037598	0.03017	0.037639	0.058537	0.059937	0.081292	0.089536	0.084422	0.077142	0.150223
64	0.025997	0.001417	-0.000903	0.024266	0.031763	0.00619	0.015732	0.014435	0.029315	0.032545	0.038767	0.05204	0.033118	0.038228	0.030797	0.038183	0.059521	0.061146	0.082778	0.091184	0.086091	0.07849	0.151396
65	0.026415	0.001535	-0.000947	0.024773	0.03217	0.006376	0.016016	0.014722	0.029908	0.033199	0.039547	0.052908	0.033805	0.038775	0.03138	0.03889	0.060587	0.062284	0.084197	0.092876	0.087696	0.079875	0.152517
66	0.026992	0.001536	-0.000872	0.025004	0.032836	0.006413	0.016274	0.014895	0.030427	0.033678	0.040305	0.053724	0.034319	0.039457	0.031908	0.039592	0.061436	0.063342	0.085763	0.094637	0.089482	0.081371	0.153638
67	0.027456	0.00156	-0.000715	0.025479	0.033419	0.00654	0.01649	0.015252	0.030845	0.034243	0.040937	0.054603	0.03505	0.040166	0.032398	0.040228	0.062583	0.064393	0.087287	0.096385	0.091272	0.08279	0.155024
68	0.027969	0.001585	-0.000792	0.026093	0.03411	0.0067	0.016819	0.015336	0.031374	0.034753	0.041529	0.055671	0.035578	0.040686	0.032898	0.04073	0.063414	0.065561	0.088862	0.098019	0.092763	0.084152	0.156319
69	0.028312	0.001623	-0.000924	0.026501	0.034601	0.006721	0.017099	0.015668	0.031934	0.035354	0.042368	0.056563	0.036349	0.041179	0.033526	0.041456	0.064383	0.066792	0.090282	0.099775	0.094516	0.085486	0.157697
70	0.02883	0.001702	-0.00101	0.026901	0.035166	0.006945	0.017281	0.015918	0.032274	0.035927	0.043072	0.057519	0.036978	0.041892	0.034065	0.042151	0.06538	0.06793	0.091793	0.10152	0.096218	0.086918	0.159518
71	0.029355	0.001556	-0.000916	0.027291	0.035764	0.007003	0.017673	0.01618	0.032876	0.036605	0.043772	0.058476	0.037425	0.04253	0.034715	0.042656	0.066312	0.068874	0.093355	0.103117	0.097607	0.088421	0.160996
72	0.02988	0.001688	-0.000932	0.027794	0.036295	0.007146	0.017944	0.016276	0.033303	0.037091	0.044422	0.059379	0.038055	0.043243	0.035221	0.043387	0.067316	0.070099	0.094741	0.104731	0.09943	0.089578	0.162666
73	0.030223	0.001698	-0.001045	0.028286	0.037019	0.007396	0.01828	0.016659	0.033742	0.037769	0.045244	0.060283	0.038644	0.043913	0.035771	0.044101	0.06827	0.071245	0.09636	0.106614	0.101064	0.091037	0.164093
74	0.03089	0.001736	-0.000961	0.028704	0.037519	0.007524	0.01852	0.016883	0.034384	0.038326	0.045867	0.061217	0.039331	0.044505	0.03626	0.044682	0.069335	0.072448	0.097744	0.108337	0.102763	0.092486	0.165947
75	0.03132	0.00173	-0.00102	0.029109	0.038181	0.007646	0.018805	0.017197	0.034811	0.039003	0.046616	0.062179	0.039926	0.045182	0.036783	0.045464	0.070173	0.073437	0.09927	0.110009	0.104335	0.093836	0.167535
76	0.03169	0.001645	-0.000936	0.029607	0.038698	0.007769	0.019012	0.017439	0.035379	0.039484	0.047362	0.06306	0.040544	0.045856	0.037416	0.045978	0.071091	0.074404	0.10075	0.11175	0.106032	0.095375	0.169238
77	0.032357	0.001708	-0.000906	0.030142	0.039232	0.007822	0.019247	0.017727	0.035836	0.040116	0.047955	0.063917	0.041054	0.046538	0.03795	0.046704	0.07215	0.075773	0.102116	0.113577	0.107671	0.096769	0.171019
78	0.032849	0.00181	-0.000903	0.030485	0.039964	0.007992	0.019677	0.017958	0.036342	0.040703	0.04882	0.064879	0.041707	0.047125	0.038512	0.047407	0.073081	0.076723	0.103604	0.115226	0.109248	0.098148	0.172557
79	0.033318	0.001789	-0.001022	0.030851	0.040434	0.008072	0.019943	0.018233	0.036984	0.041251	0.049468	0.06583	0.042365	0.047926	0.038896	0.048031	0.073975	0.078072	0.105059	0.116884	0.110945	0.099504	0.174318
80	0.033905	0.001897	-0.000985	0.031368	0.041085	0.008295	0.020126	0.018291	0.037328	0.041869	0.050118	0.066728	0.042955	0.048509	0.039624	0.048612	0.07486	0.079067	0.106655	0.118718	0.112707	0.100977	0.176085
81	0.034307	0.001946	-0.001035	0.031954	0.041793	0.008434	0.020377	0.018508	0.037917	0.04241	0.050949	0.067627	0.043573	0.049093	0.040186	0.049402	0.075781	0.080323	0.108123	0.120603	0.114436	0.102279	0.177943
82	0.034861	0.001924	-0.001087	0.032349	0.042374	0.008572	0.020726	0.018886	0.038257	0.043081	0.051649	0.068667	0.044231	0.049771	0.040609	0.049972	0.076747	0.081448	0.109548	0.122425	0.11586	0.10352	0.179682
83	0.035339	0.002011	-0.001137	0.032791	0.04297	0.008769	0.021119	0.019116	0.03882	0.043705	0.052293	0.069493	0.044827	0.050406	0.04122	0.05073	0.077724	0.082632	0.111023	0.124136	0.117807	0.1049	0.181404
84	0.035824	0.002066	-0.001241	0.033158	0.043552	0.008875	0.021334	0.019199	0.039405	0.044209	0.053107	0.070486	0.045394	0.05108	0.041766	0.051347	0.07861	0.083744	0.112614	0.125879	0.119323	0.10648	0.183214
85	0.03635	0.002035	-0.001219	0.033665	0.044243	0.009087	0.021656	0.01957	0.039846	0.044765	0.053659	0.071343	0.046046	0.051589	0.042189	0.051848	0.079353	0.084907	0.114199	0.127554	0.120991	0.107838	0.185055
86	0.036828	0.002068	-0.001047	0.034028	0.044801	0.0092	0.021858	0.019731	0.040382	0.045428	0.054594	0.072272	0.046722	0.052303	0.042806	0.052754	0.080553	0.085977	0.115675	0.12932	0.122661	0.109186	0.187008
87	0.037278	0.002007	-0.001105	0.034441	0.045375	0.009332	0.022168	0.019955	0.040789	0.045954	0.055277	0.073293	0.047112	0.052804	0.043507	0.053295	0.081522	0.087204	0.117106	0.131016	0.124207	0.110505	0.18853
88	0.037993	0.002046	-0.001155	0.034799	0.045971	0.009657	0.022593	0.020102	0.041286	0.046526	0.055887	0.074139	0.047724	0.053529	0.043969	0.05394	0.082333	0.088309	0.118576	0.132942	0.125877	0.112131	0.190353
89	0.038444	0.002093	-0.000991	0.035367	0.046552	0.009727	0.02282	0.020441	0.041835	0.047006	0.056753	0.075179	0.048337	0.054207	0.044636	0.054644	0.083366	0.089438	0.119977	0.134648	0.12767	0.113606	0.192181
90	0.03895	0.002203	-0.001033	0.035827	0.047134	0.009828	0.023156	0.020684	0.042302	0.047639	0.057322	0.076109	0.048973	0.054748	0.045093	0.05524	0.084241	0.090601	0.121275	0.136353	0.129281	0.115038	0.194076
MOI 1x10[-2]
Time (min)	Water	Day1	Day1	Day1	Day2	Day2	Day2	Day3	Day3	Day3	Day4	Day4	Day4	Day5	Day5	Day5	Day6	Day6	Day6	Day7	Day7	Day7	DENV-2 cDNA
0	0	0	0	0	0	0	0	0	0	0	0	0	0	0	0	0	0	0	0	0	0	0	0
1	0	0	0	0	0	0	0	0	0	0	0	0	0	0	0	0	0	0	0	0	0	0	0
2	0	0	0	0	0	0	0	0	0	0	0	0	0	0	0	0	0	0	0	0	0	0	0
3	0	0	0	0	0	0	0	0	0	0	0	0	0	0	0	0	0	0	0	0	0	0	0
4	0	0	0	0	0	0	0	0	0	0	0	0	0	0	0	0	0	0	0	0	0	0	0
5	0	0	0	0	0	0	0	0	0	0	0	0	0	0	0	0	0	0	0	0	0	0	0
6	0	0	0	0	0	0	0	0	0	0	0	0	0	0	0	0	0	0	0	0	0	0	0
7	0	0	0	0	0	0	0	0	0	0	0	0	0	0	0	0	0	0	0	0	0	0	0
8	0	0	0	0	0	0	0	0	0	0	0	0	0	0	0	0	0	0	0	0	0	0	0
9	0	0	0	0	0	0	0	0	0	0	0	0	0	0	0	0	0	0	0	0	0	0	0
10	0	0	0	0	0	0	0	0	0	0	0	0	0	0	0	0	0	0	0	0	0	0	0
11	-0.000162	-0.000103	-0.000107	-0.000319	-0.000268	-7e-06	-0.000194	-0.00029	-0.000333	-0.000243	-0.00025	-5e-06	-0.000295	-0.000457	-0.000337	-5.5e-05	-0.000624	-0.000761	-0.000522	-0.000849	-0.000953	-0.000507	-0.000633
12	-0.00038	3.5e-05	-0.000202	-0.000322	-0.000514	-0.000148	-0.000199	-0.000252	-0.000378	-0.000435	-0.000356	-9.6e-05	-0.000363	-0.000583	-0.000525	2.5e-05	-0.001	-0.001038	-0.00096	-0.00125	-0.001391	-0.000727	-0.000936
13	-0.000476	1.8e-05	-0.000118	-0.000605	-0.000529	-0.000203	-6.3e-05	-0.000458	0.000186	-0.000553	-0.000308	0.000186	-0.000144	-0.000787	-0.000477	0.001051	-0.001012	-0.001147	-0.001208	-0.001523	-0.001731	-0.000763	-0.001085
14	-0.00026	2.2e-05	-0.000249	-0.000682	-0.000669	-0.00039	-0.000159	-0.000522	0.001318	-0.000633	0.000447	0.000953	0.00069	-0.000662	0.000146	0.002209	-0.00092	-0.001306	-0.001351	-0.001949	-0.002036	-0.000795	-0.000803
15	-0.00016	6.8e-05	-0.000199	-0.000573	-0.000665	-0.000417	-7.3e-05	-0.000344	0.002609	5e-06	0.001089	0.002011	0.001758	-4e-05	0.001134	0.003137	-2.3e-05	-0.001121	-0.00151	-0.002077	-0.002049	-0.000422	-0.000669
16	0.000508	0.000104	-0.000196	-0.000612	-0.000459	-0.000417	5e-06	4.1e-05	0.003815	0.000772	0.001677	0.002939	0.002856	0.001513	0.002253	0.004051	0.001992	-0.000192	-0.001291	-0.001902	-0.001565	0.001218	0.001195
17	0.001204	0.000125	-7.7e-05	-0.000398	0.000395	-0.000487	0.000442	0.001079	0.005072	0.001677	0.00238	0.004139	0.004022	0.003019	0.003263	0.00502	0.004016	0.001658	-0.000622	-6.9e-05	0.000688	0.003536	0.003608
18	0.002001	0.000101	-3.6e-05	0.000282	0.00123	1e-06	0.000888	0.001946	0.006157	0.002499	0.003036	0.00524	0.004908	0.004397	0.004202	0.005887	0.006002	0.003602	0.00125	0.001798	0.003065	0.005545	0.005781
19	0.002886	0.000122	-7.7e-05	0.000772	0.001932	0.000386	0.001512	0.003001	0.007361	0.003174	0.00364	0.00623	0.005703	0.00565	0.005114	0.006868	0.007958	0.005275	0.003024	0.003662	0.005339	0.007632	0.007791
20	0.003548	0.000283	8e-06	0.001621	0.002576	0.000821	0.002055	0.003738	0.008658	0.003876	0.004256	0.007074	0.006738	0.00703	0.005976	0.007716	0.009855	0.006996	0.004581	0.005473	0.007573	0.009596	0.009805
21	0.004305	0.000343	2.1e-05	0.002291	0.003212	0.001366	0.002493	0.004569	0.00996	0.004709	0.004782	0.00811	0.00763	0.008198	0.00685	0.00863	0.011522	0.008671	0.006362	0.007216	0.009673	0.011467	0.012051
22	0.004886	0.000372	-1.9e-05	0.002923	0.003827	0.001836	0.003005	0.005486	0.011379	0.005374	0.005351	0.008999	0.008654	0.009461	0.007851	0.009514	0.013374	0.010444	0.007956	0.008984	0.011857	0.013348	0.014151
23	0.00563	0.000362	-8e-06	0.003598	0.004376	0.002276	0.003398	0.006217	0.012417	0.006215	0.005976	0.0098	0.00942	0.010541	0.008823	0.010267	0.015089	0.012132	0.009558	0.010435	0.01373	0.015283	0.015777
24	0.006244	0.000337	-6e-06	0.004029	0.005135	0.002394	0.003834	0.006982	0.013556	0.006816	0.006533	0.010778	0.010381	0.011668	0.009647	0.010965	0.016815	0.013688	0.01092	0.012478	0.015934	0.016999	0.017682
25	0.006995	0.000427	9e-06	0.004874	0.00577	0.002916	0.004287	0.007735	0.014845	0.007464	0.007158	0.01158	0.011497	0.012794	0.010553	0.011844	0.018374	0.01514	0.012547	0.01423	0.017983	0.01878	0.019609
26	0.007779	0.000518	-5.9e-05	0.005321	0.006416	0.003249	0.004807	0.008534	0.01597	0.008231	0.007754	0.01235	0.012372	0.014091	0.011404	0.012791	0.019984	0.016702	0.013972	0.015626	0.01968	0.020453	0.021895
27	0.008292	0.000431	-0.000155	0.005928	0.00706	0.003572	0.00512	0.009243	0.017156	0.008869	0.00836	0.013116	0.013265	0.015304	0.012332	0.013596	0.021526	0.01823	0.015668	0.017214	0.021699	0.022099	0.033233
28	0.00903	0.000592	-4.3e-05	0.006491	0.007523	0.00391	0.00563	0.009993	0.018385	0.009471	0.009064	0.013965	0.014255	0.016651	0.01325	0.014307	0.023246	0.019712	0.017105	0.018705	0.023624	0.02361	0.082495
29	0.009611	0.000598	-9.2e-05	0.007066	0.008243	0.00438	0.006165	0.010654	0.019627	0.010404	0.009415	0.014742	0.015131	0.017611	0.014101	0.015163	0.024801	0.021245	0.018602	0.020116	0.025737	0.025177	0.166877
30	0.010234	0.000618	-0.000214	0.007752	0.008823	0.004558	0.006551	0.011323	0.020888	0.010958	0.010021	0.015477	0.016098	0.018741	0.015014	0.015759	0.026366	0.022787	0.019918	0.021411	0.02758	0.026909	0.25582
31	0.010917	0.000601	-5.6e-05	0.008109	0.009361	0.004845	0.006869	0.01207	0.021989	0.011662	0.01057	0.016124	0.017112	0.019829	0.015888	0.016604	0.027955	0.024246	0.021458	0.022885	0.029496	0.028458	0.308217
32	0.011505	0.000661	-7.2e-05	0.008531	0.009825	0.005151	0.007381	0.012787	0.023178	0.012375	0.011077	0.016937	0.018125	0.020921	0.0166	0.017334	0.029373	0.025838	0.022903	0.024302	0.031371	0.030048	0.338791
33	0.012195	0.00069	1.3e-05	0.009121	0.010498	0.005446	0.007833	0.013336	0.024348	0.013105	0.011684	0.01761	0.019001	0.02209	0.017608	0.018131	0.030905	0.02716	0.024372	0.025814	0.03335	0.031579	0.36153
34	0.012824	0.00089	0.000169	0.009796	0.011247	0.005889	0.008204	0.014173	0.025546	0.013873	0.012417	0.018461	0.019986	0.023179	0.018392	0.019008	0.032408	0.028581	0.025568	0.027295	0.035194	0.033155	0.380485
35	0.013393	0.000934	0.000216	0.010312	0.011701	0.006152	0.008612	0.014838	0.026876	0.014613	0.013022	0.019108	0.020879	0.024436	0.019206	0.019676	0.033886	0.030059	0.027046	0.028718	0.037042	0.0346	0.392138
36	0.013989	0.000917	9.9e-05	0.010962	0.012289	0.006415	0.009034	0.015593	0.028012	0.015196	0.01356	0.01975	0.021728	0.025437	0.020085	0.020557	0.035307	0.031606	0.028452	0.030273	0.038913	0.03603	0.396545
37	0.014625	0.000845	-1.5e-05	0.011397	0.012866	0.006725	0.009486	0.016146	0.029138	0.015962	0.014157	0.020402	0.022758	0.026533	0.020905	0.0212	0.036747	0.032991	0.029598	0.031413	0.040865	0.037571	0.390852
38	0.015289	0.000906	-5.8e-05	0.011973	0.013569	0.007138	0.009857	0.016736	0.03044	0.016711	0.014724	0.021012	0.02375	0.027699	0.021806	0.021962	0.038038	0.03432	0.031172	0.032768	0.042727	0.038995	0.376415
39	0.015877	0.000981	6.3e-05	0.012601	0.014022	0.007378	0.010371	0.017649	0.03157	0.017249	0.01537	0.021555	0.024558	0.028831	0.022636	0.022745	0.039839	0.035731	0.032558	0.034165	0.044584	0.040492	0.355441
40	0.016453	0.000901	-5.9e-05	0.013027	0.014544	0.007636	0.010734	0.018116	0.032853	0.017953	0.015976	0.022328	0.02559	0.029833	0.023527	0.02346	0.041257	0.037277	0.033848	0.035502	0.046129	0.041853	0.332004
41	0.017034	0.000962	0.000169	0.013449	0.015084	0.007904	0.011314	0.018737	0.033948	0.018712	0.016533	0.022876	0.026513	0.031004	0.02434	0.024313	0.04265	0.03867	0.035283	0.036728	0.048077	0.043507	0.306786
42	0.017748	0.000998	6.4e-05	0.014087	0.015768	0.008157	0.011496	0.019265	0.035156	0.019398	0.016953	0.023523	0.027533	0.031931	0.025219	0.024851	0.044039	0.040049	0.036585	0.03812	0.049827	0.044813	0.282994
43	0.018363	0.00102	4e-05	0.014604	0.01623	0.008482	0.012003	0.0199	0.036424	0.019924	0.017748	0.02415	0.028397	0.033021	0.025967	0.025617	0.045425	0.041483	0.037809	0.039663	0.05162	0.046357	0.26032
44	0.019021	0.001025	1.7e-05	0.015058	0.016788	0.008835	0.012404	0.020607	0.037472	0.020517	0.018089	0.024666	0.029355	0.034026	0.026709	0.026264	0.046903	0.042863	0.039215	0.040897	0.053466	0.04767	0.240772
45	0.019562	0.001046	-4.2e-05	0.015706	0.017366	0.009046	0.012847	0.02124	0.038724	0.021275	0.018854	0.025272	0.030364	0.035248	0.027649	0.026965	0.048316	0.044291	0.040684	0.042429	0.05531	0.049441	0.222701
46	0.020219	0.001246	-9.8e-05	0.016228	0.017936	0.009328	0.013225	0.022058	0.039929	0.021907	0.01945	0.026046	0.031236	0.036329	0.028451	0.02772	0.049743	0.045628	0.042027	0.043785	0.0572	0.050897	0.209002
47	0.020761	0.001307	0.000209	0.016707	0.018476	0.009614	0.013529	0.022676	0.04105	0.022564	0.01989	0.02662	0.032297	0.037338	0.029232	0.028537	0.051095	0.047021	0.043253	0.045266	0.059013	0.052123	0.196188
48	0.021391	0.001327	0.000158	0.017278	0.019074	0.009944	0.014065	0.023057	0.042239	0.023183	0.020507	0.027353	0.033352	0.038344	0.030173	0.029083	0.052587	0.048345	0.044556	0.046699	0.060807	0.053651	0.185826
49	0.021987	0.001357	0.000198	0.017715	0.019469	0.010273	0.014435	0.023813	0.043444	0.023944	0.021074	0.027754	0.034139	0.039392	0.030981	0.029929	0.053895	0.049669	0.045958	0.047909	0.06271	0.054963	0.177236
50	0.022624	0.001292	0.000156	0.018373	0.020047	0.010517	0.014771	0.024401	0.044627	0.024517	0.02173	0.028501	0.035138	0.04027	0.03179	0.030569	0.055333	0.051126	0.047395	0.049374	0.064424	0.056303	0.170151
51	0.02333	0.001121	0.000161	0.018705	0.020646	0.010771	0.015207	0.025067	0.045795	0.025156	0.022209	0.029093	0.036027	0.041358	0.032642	0.031208	0.056729	0.052515	0.048584	0.050646	0.066182	0.057781	0.164607
52	0.02398	0.001351	0.000119	0.019287	0.021118	0.011223	0.015526	0.025837	0.046899	0.025896	0.022895	0.02962	0.037058	0.042407	0.033484	0.032022	0.058043	0.053861	0.049905	0.051904	0.068119	0.059083	0.159881
53	0.024475	0.00131	0.000106	0.019739	0.021696	0.011401	0.016052	0.026518	0.04835	0.026582	0.023483	0.030288	0.038149	0.043664	0.034298	0.032767	0.05952	0.055085	0.051281	0.053137	0.069831	0.060405	0.156425
54	0.025207	0.001387	0.000109	0.020287	0.022168	0.011603	0.016357	0.027181	0.049395	0.027405	0.024158	0.030823	0.038971	0.044628	0.035289	0.033363	0.060777	0.056453	0.052613	0.05462	0.071747	0.061917	0.153261
55	0.025822	0.001562	9.5e-05	0.020856	0.022641	0.011951	0.01672	0.027593	0.050566	0.027959	0.024805	0.031414	0.040028	0.045673	0.036003	0.034076	0.062202	0.057825	0.053979	0.055876	0.073468	0.063401	0.150741
56	0.02638	0.001452	0.000225	0.021199	0.02325	0.012369	0.017218	0.028357	0.051749	0.028681	0.025294	0.03193	0.040947	0.046637	0.036712	0.03468	0.063584	0.059146	0.05521	0.05725	0.075233	0.064591	0.149531
57	0.02697	0.001528	1.3e-05	0.021857	0.023895	0.012552	0.017565	0.028986	0.052847	0.02931	0.025792	0.032601	0.042019	0.04773	0.03757	0.035316	0.064942	0.060461	0.056557	0.058455	0.076991	0.066204	0.148336
58	0.027538	0.001533	0.000125	0.022237	0.024465	0.012792	0.017863	0.029522	0.054044	0.029968	0.02631	0.033171	0.042907	0.04865	0.038428	0.036123	0.06643	0.061837	0.057855	0.059823	0.078685	0.06757	0.147623
59	0.027951	0.001601	3.9e-05	0.022833	0.025156	0.013065	0.01821	0.030158	0.055174	0.030703	0.026996	0.033721	0.043832	0.049782	0.039176	0.036785	0.067788	0.062961	0.059231	0.061171	0.080578	0.068998	0.146991
60	0.028605	0.00163	8.7e-05	0.02336	0.02539	0.013333	0.018715	0.030781	0.056486	0.031329	0.027613	0.0344	0.044904	0.050834	0.040018	0.037519	0.068987	0.064452	0.060529	0.062536	0.082317	0.070417	0.146673
61	0.029214	0.001698	0.000172	0.023931	0.026017	0.013714	0.01904	0.03141	0.05766	0.031951	0.028151	0.035034	0.045839	0.051969	0.040909	0.038192	0.070303	0.065716	0.061729	0.064039	0.084105	0.071828	0.147082
62	0.029839	0.001688	0.000185	0.024438	0.026605	0.014067	0.019377	0.032046	0.058828	0.032636	0.028748	0.035637	0.04681	0.052972	0.041596	0.038938	0.071777	0.067006	0.063103	0.065622	0.085827	0.07309	0.147213
63	0.030366	0.00181	1e-05	0.025039	0.027307	0.014316	0.019775	0.032852	0.06004	0.033321	0.029297	0.036159	0.04773	0.053888	0.042526	0.039662	0.07316	0.068231	0.064306	0.067211	0.087593	0.074458	0.147711
64	0.030998	0.001723	9.5e-05	0.025472	0.027733	0.014542	0.020239	0.033213	0.061176	0.033906	0.029766	0.036717	0.048645	0.055068	0.043402	0.040382	0.074481	0.06956	0.065766	0.069014	0.089421	0.075883	0.148331
65	0.031619	0.001821	0.000159	0.025978	0.028253	0.01488	0.020527	0.03389	0.062304	0.034482	0.030491	0.037366	0.049657	0.056119	0.044027	0.040943	0.075815	0.070904	0.067063	0.070402	0.091142	0.077298	0.149293
66	0.03214	0.001928	0.000163	0.026487	0.028878	0.015176	0.020983	0.034572	0.063472	0.03523	0.03098	0.037889	0.050618	0.05721	0.044836	0.041566	0.077136	0.072069	0.06844	0.07171	0.093068	0.078663	0.150435
67	0.032747	0.001818	0.000122	0.026975	0.02938	0.015312	0.021354	0.035239	0.064737	0.035806	0.031469	0.038445	0.051514	0.058214	0.045811	0.042253	0.078559	0.073402	0.069668	0.073119	0.094914	0.080084	0.151699
68	0.033261	0.001762	0.000181	0.027491	0.029971	0.015735	0.021698	0.03579	0.065859	0.036563	0.032125	0.038996	0.052592	0.059222	0.046609	0.04285	0.079933	0.074656	0.07093	0.074592	0.096615	0.081453	0.152871
69	0.033839	0.001899	0.000204	0.027881	0.030551	0.016013	0.02201	0.036372	0.066937	0.037148	0.032624	0.039608	0.053508	0.060358	0.04744	0.04377	0.08135	0.0759	0.072353	0.075989	0.098342	0.082933	0.154127
70	0.034562	0.002076	0.000109	0.028393	0.031003	0.016248	0.022484	0.037194	0.06812	0.037805	0.033282	0.040263	0.054485	0.061365	0.048249	0.044204	0.082719	0.07718	0.073462	0.07747	0.099999	0.084261	0.155635
71	0.035046	0.002035	0.000262	0.02891	0.031724	0.016544	0.022834	0.037696	0.069277	0.038433	0.033839	0.040839	0.055462	0.062372	0.049013	0.044834	0.083997	0.078574	0.074938	0.07893	0.101939	0.08573	0.156807
72	0.035607	0.002126	0.000142	0.02938	0.032169	0.016827	0.023054	0.03824	0.070304	0.039118	0.034516	0.041268	0.056433	0.063507	0.049872	0.045609	0.085363	0.07987	0.076154	0.080466	0.103578	0.087139	0.158162
73	0.036081	0.002155	0.000128	0.029929	0.032708	0.017094	0.023514	0.039001	0.07164	0.039824	0.035045	0.042064	0.05736	0.064513	0.050781	0.046189	0.08678	0.081059	0.077452	0.081915	0.105367	0.088587	0.159839
74	0.036719	0.002254	0.000255	0.030488	0.033335	0.017447	0.023988	0.039545	0.072733	0.04038	0.035751	0.042724	0.058251	0.06569	0.051685	0.046873	0.088102	0.082454	0.078909	0.083595	0.107255	0.089988	0.16134
75	0.03724	0.002306	0.000145	0.030836	0.033829	0.017673	0.024283	0.040012	0.073904	0.041249	0.03629	0.043286	0.059208	0.066743	0.05246	0.04758	0.089527	0.08375	0.080177	0.085198	0.108903	0.091312	0.163081
76	0.037895	0.002242	0.000228	0.031433	0.034367	0.017946	0.024733	0.04076	0.074958	0.041739	0.036818	0.043899	0.060099	0.067617	0.05333	0.048311	0.09081	0.085028	0.081346	0.086784	0.110445	0.092697	0.164667
77	0.038416	0.002092	0.000258	0.031805	0.035033	0.018232	0.025014	0.041452	0.076209	0.042436	0.037386	0.044436	0.061026	0.068667	0.055682	0.048992	0.092244	0.086348	0.082646	0.088336	0.112395	0.094181	0.16625
78	0.038883	0.002191	0.000225	0.03234	0.035307	0.018449	0.025458	0.04198	0.07746	0.043084	0.037885	0.045054	0.061998	0.069676	0.066385	0.049716	0.093434	0.087534	0.083991	0.090016	0.114119	0.095412	0.168019
79	0.039528	0.002267	0.000204	0.032904	0.03595	0.018778	0.025835	0.042572	0.078726	0.043638	0.038394	0.045658	0.062781	0.070769	0.098047	0.050527	0.094874	0.088815	0.085213	0.091952	0.115874	0.096869	0.169606
80	0.040125	0.002389	0.000242	0.033327	0.0365	0.019164	0.026055	0.04325	0.079771	0.044372	0.038953	0.046337	0.063826	0.07173	0.154894	0.051158	0.096309	0.090145	0.086623	0.093936	0.117643	0.098221	0.171505
81	0.040716	0.00241	0.000209	0.033788	0.037032	0.019498	0.026515	0.043884	0.081069	0.045049	0.039531	0.046899	0.064789	0.072911	0.223078	0.051786	0.097626	0.091382	0.087843	0.096018	0.119353	0.099627	0.173181
82	0.041284	0.002432	0.000294	0.034248	0.037601	0.019629	0.026851	0.044441	0.082121	0.04553	0.040109	0.047479	0.065818	0.073832	0.280025	0.052387	0.098929	0.092662	0.089159	0.0978	0.121282	0.100992	0.174799
83	0.041839	0.002452	0.000431	0.034803	0.038044	0.020025	0.027209	0.045107	0.083389	0.046253	0.040637	0.048008	0.066622	0.074839	0.319435	0.053095	0.100386	0.093886	0.090456	0.099208	0.123096	0.102365	0.176459
84	0.042278	0.002474	0.000292	0.035268	0.038699	0.020236	0.027542	0.045692	0.084514	0.046715	0.041225	0.048683	0.067499	0.075845	0.347543	0.053783	0.101796	0.095112	0.0918	0.100837	0.124776	0.103758	0.178221
85	0.042828	0.002511	0.00025	0.035818	0.039228	0.020632	0.028033	0.046192	0.085642	0.047475	0.041794	0.04941	0.06859	0.077022	0.367874	0.054427	0.10295	0.096524	0.09307	0.102234	0.12663	0.105105	0.180108
86	0.043508	0.002703	0.000234	0.036269	0.039782	0.0209	0.028379	0.046874	0.086773	0.048209	0.042412	0.04992	0.069508	0.078072	0.381978	0.055185	0.104347	0.097789	0.094433	0.103977	0.128332	0.106511	0.18185
87	0.044116	0.002569	0.000358	0.036673	0.040439	0.021272	0.028661	0.047594	0.087951	0.048694	0.043069	0.050562	0.070292	0.079038	0.392126	0.056061	0.105751	0.099128	0.095715	0.105825	0.130054	0.107938	0.183444
88	0.044555	0.002668	0.000378	0.037177	0.040891	0.021474	0.028994	0.048145	0.089076	0.049331	0.043528	0.051138	0.07127	0.080175	0.397088	0.056588	0.10708	0.100231	0.097017	0.109601	0.131948	0.10918	0.185156
89	0.044941	0.002704	0.000275	0.037718	0.041478	0.021756	0.029321	0.048766	0.090382	0.049939	0.044057	0.051663	0.072167	0.081056	0.397021	0.057213	0.108384	0.101511	0.098219	0.121501	0.133527	0.11072	0.186945
90	0.045644	0.002795	0.000218	0.038183	0.041989	0.022033	0.029771	0.049344	0.091434	0.050685	0.044755	0.052362	0.073285	0.082147	0.393338	0.058025	0.109666	0.102834	0.099394	0.151912	0.135359	0.112035	0.188863

## Sheet: Fig. 4 and Table 4
	vDNA-LAMP positive
1200 logements				Tabtenga				Goundry					IR estimation using PooledInfRate ver.4.0 (CDC)
Sample	Species	Mosquito_number		Sample	Species	Mosquito_number		Sample	Species	Mosquito_number				Infection Rate	Lower Limit	Upper Limit	Scale	Point Est Method	CI Method	Num Pools	Num Pos Pools	Num Individuals
L1	Aedes	1		T1	Aedes	2		G1	Aedes aegypti	1			1200 logements	26.5158	11.0571	53.8185	1000	Bias Corrected MLE	Corrected Score	112	6	228
L2	Aedes	1		T2	Aedes	1		G2	Aedes aegypti	1			Tabtenga	36.1757	13.6988	77.6116	1000	Bias Corrected MLE	Corrected Score	95	5	139
L3	Aedes	5		T3	Aedes	1		G3	Aedes aegypti	1			Goundry	33.2354	1.9439	150.423	1000	Bias Corrected MLE	Corrected Score	19	1	30
L4	Aedes aegypti	1		T4	Aedes	1		G4	Aedes aegypti	2
L5	Aedes	1		T5	Aedes	4		G5	Aedes aegypti	2
L6	Aedes aegypti	1		T6	Aedes	1		G6	Aedes aegypti	2
L7	Aedes	1		T7	Aedes	1		G7	Aedes aegypti	2
L8	Aedes aegypti	1		T8	Aedes	1		G8	Aedes aegypti	1
L9	Aedes aegypti	3		T9	Aedes	1		G9	Aedes aegypti	5
L10	Aedes aegypti	1		T10	Aedes	1		G10	Aedes aegypti	1
L11	Aedes	1		T11	Aedes	1		G11	Aedes aegypti	2
L12	Aedes	1		T12	Aedes	2		G12	Aedes	1
L13	Aedes	1		T13	Aedes	1		G13	Aedes	1
L14	Aedes	1		T14	Aedes	1		G14	Aedes	1
L15	Aedes	1		T15	Aedes	3		G15	Aedes	1
L16	Aedes	2		T16	Aedes	1		G16	Aedes	3
L17	Aedes	9		T17	Aedes	7		G17	Aedes	1
L18	Aedes	1		T18	Aedes	6		G18	Aedes aegypti	1
L19	Aedes	2		T19	Aedes	2		G19	Aedes aegypti	1
L20	Aedes	5		T20	Aedes	1
L21	Aedes	1		T21	Aedes	2		Total	19
L22	Aedes	3		T22	Aedes	1		vDNA positive	1
L23	Aedes	1		T23	Aedes	1
L24	Aedes	1		T24	Aedes	1
L25	Aedes	1		T25	Aedes	1
L26	Aedes	1		T26	Aedes	2
L27	Aedes	2		T27	Aedes	1
L28	Aedes	1		T28	Aedes	2
L29	Aedes	2		T29	Aedes	1
L30	Aedes	2		T30	Aedes	1
L31	Aedes	1		T31	Aedes	1
L32	Aedes	2		T32	Aedes	1
L33	Aedes	3		T33	Aedes	1
L34	Aedes	1		T34	Aedes	2
L35	Aedes	1		T35	Aedes aegypti	1
L36	Aedes	3		T36	Aedes aegypti	1
L37	Aedes	2		T37	Aedes aegypti	1
L38	Aedes aegypti	1		T38	Aedes aegypti	1
L39	Aedes aegypti	1		T39	Aedes aegypti	3
L40	Aedes aegypti	1		T40	Aedes aegypti	1
L41	Aedes aegypti	1		T41	Aedes aegypti	1
L42	Aedes aegypti	1		T42	Aedes aegypti	1
L43	Aedes aegypti	1		T43	Aedes aegypti	2
L44	Aedes	2		T44	Aedes aegypti	1
L45	Aedes	4		T45	Aedes aegypti	1
L46	Aedes	1		T46	Aedes aegypti	3
L47	Aedes	2		T47	Aedes aegypti	1
L48	Aedes	1		T48	Aedes aegypti	1
L49	Aedes aegypti	3		T49	Aedes aegypti	1
L50	Aedes aegypti	1		T50	Aedes aegypti	2
L51	Aedes aegypti	2		T51	Aedes aegypti	1
L52	Aedes aegypti	1		T52	Aedes aegypti	1
L53	Aedes aegypti	1		T53	Aedes aegypti	1
L54	Aedes	2		T54	Aedes aegypti	1
L55	Aedes	1		T55	Aedes aegypti	1
L56	Aedes	1		T56	Aedes aegypti	1
L57	Aedes aegypti	2		T57	Aedes aegypti	1
L58	Aedes aegypti	3		T58	Aedes aegypti	1
L59	Aedes aegypti	7		T59	Aedes aegypti	1
L60	Aedes aegypti	1		T60	Aedes	1
L61	Aedes	2		T61	Aedes	2
L62	Aedes aegypti	2		T62	Aedes	1
L63	Aedes aegypti	4		T63	Aedes	1
L64	Aedes aegypti	2		T64	Aedes	2
L65	Aedes aegypti	1		T65	Aedes	1
L66	Aedes aegypti	1		T66	Aedes	10
L67	Aedes aegypti	1		T67	Aedes	1
L68	Aedes aegypti	2		T68	Aedes	1
L69	Aedes aegypti	2		T69	Aedes aegypti	1
L70	Aedes aegypti	2		T70	Aedes aegypti	1
L71	Aedes aegypti	1		T71	Aedes aegypti	2
L72	Aedes	2		T72	Aedes aegypti	1
L73	Aedes aegypti	2		T73	Aedes aegypti	1
L74	Aedes aegypti	2		T74	Aedes aegypti	2
L75	Aedes aegypti	7		T75	Aedes aegypti	1
L76	Aedes aegypti	1		T76	Aedes aegypti	1
L77	Aedes aegypti	2		T77	Aedes aegypti	3
L78	Aedes aegypti	1		T78	Aedes aegypti	1
L79	Aedes aegypti	2		T79	Aedes aegypti	1
L80	Aedes aegypti	13		T80	Aedes aegypti	1
L81	Aedes aegypti	1		T81	Aedes aegypti	1
L82	Aedes aegypti	3		T82	Aedes aegypti	1
L83	Aedes aegypti	1		T83	Aedes aegypti	1
L84	Aedes aegypti	3		T84	Aedes aegypti	1
L85	Aedes aegypti	3		T85	Aedes aegypti	1
L86	Aedes aegypti	1		T86	Aedes aegypti	1
L87	Aedes aegypti	2		T87	Aedes aegypti	1
L88	Aedes aegypti	2		T88	Aedes aegypti	1
L89	Aedes aegypti	6		T89	Aedes aegypti	1
L90	Aedes aegypti	9		T90	Aedes aegypti	1
L91	Aedes aegypti	1		T91	Aedes aegypti	1
L92	Aedes aegypti	1		T92	Aedes aegypti	1
L93	Aedes aegypti	2		T93	Aedes aegypti	1
L94	Aedes aegypti	2		T94	Aedes aegypti	1
L95	Aedes aegypti	6		T95	Aedes aegypti	1
L96	Aedes	1
L97	Aedes	4		Total	95
L98	Aedes	1		vDNA positive	5
L99	Aedes	2
L100	Aedes	1
L101	Aedes	1
L102	Aedes	1
L103	Aedes	1
L104	Aedes	1
L105	Aedes	2
L106	Aedes	1
L107	Aedes	1
L108	Aedes	1
L109	Aedes	3
L110	Aedes	1
L111	Aedes aegypti	1
L112	Aedes aegypti	1
Total	112
vDNA positive	6
